# Supplementary material for: A chromosomal-scale genome assembly of Tectona grandis reveals the importance of tandem gene duplication and enables discovery of genes in natural product biosynthetic pathways
Source: Gigascience. 2019 Jan 30;8(3):giz005. doi: 10.1093/gigascience/giz005 (PMC6394206; doi:10.1093/gigascience/giz005)
Supplement: Supplemental Files [file giz005_supplemental_files.zip]

Archive with 8 entries (8 files):
- Markup_version.pdf
- Table S1.xlsx
- Table S2.xlsx
- Table S3.xlsx
- Table S4.xlsx
- Table S5.xlsx
- Table S6.xlsx
- Zhao-Teak-supplemental-information-revision-Dec23.docx
