# Supplementary material for: A chromosomal-scale genome assembly of Tectona grandis reveals the importance of tandem gene duplication and enables discovery of genes in natural product biosynthetic pathways
Source: Gigascience. 2019 Jan 30;8(3):giz005. doi: 10.1093/gigascience/giz005 (PMC6394206; doi:10.1093/gigascience/giz005)
Supplement: Supplemental Files [file giz005_supplemental_files.zip › Table S1.xlsx]

## Sheet: BUSCO
Table S1. BUSCO results.
	Current assembly (19 largest scaffolds only)	Current assembly (all scaffolds)	Released assembly
Complete BUSCOs (C)	1329 (92.3%)	1329 (92.3%)	1321 (91.7%)
Complete and single-copy BUSCOs (S)	1258 (87.4%)	1186 (82.4%)	1188 (82.5%)
Complete and duplicated BUSCOs (D)	71 (4.9%)	143 (9.9%)	133 (9.2%)
Fragmented BUSCOs (F)	28 (1.9%)	30 (2.1%)	32 (2.2%)
Missing BUSCOs (M)	83 (5.8%)	81 (5.6%)	87 (6.1%)
Total BUSCO groups searched	1440	1440	1440
