# Supplementary material for: A chromosomal-scale genome assembly of Tectona grandis reveals the importance of tandem gene duplication and enables discovery of genes in natural product biosynthetic pathways
Source: Gigascience. 2019 Jan 30;8(3):giz005. doi: 10.1093/gigascience/giz005 (PMC6394206; doi:10.1093/gigascience/giz005)
Supplement: Supplemental Files [file giz005_supplemental_files.zip › Table S2.xlsx]

## Sheet: RNAseq_map
Table S2. Mapping of RNA-seq reads to the assembly
SRA Run ID	Sample description	Input read pairs	Read 1 aligned	% Read 1	Read 2 aligned	% Read 2	Total aligned reads	% Total reads	Total aligned read pairs	% Total pairs	Concordantly aligned read pairs	% Aligned read pairs
SRR2080148	Branch Secondary Xylem from 12-yr-old trees of Tectona grandis (Replicate 1)	8460935	7684894	0.908	7424774	0.878	15109668	0.893	7140302	0.8439	7102313	0.9947
SRR2080149	Branch Secondary Xylem from 12-yr-old trees of Tectona grandis (Replicate 2)	8206396	7631329	0.93	7412079	0.903	15043408	0.917	7100541	0.8652	6996102	0.9853
SRR2080150	Branch Secondary Xylem from 60-yr-old trees of Tectona grandis (Replicate 1)	18589494	17493570	0.941	16553488	0.89	34047058	0.916	16072015	0.8646	15470155	0.9626
SRR2080151	Branch Secondary Xylem from 60-yr-old trees of Tectona grandis (Replicate 2)	15836946	14894179	0.94	14003159	0.884	28897338	0.912	13600223	0.8588	13100657	0.9633
SRR2080094	Flowers	13605829	12184831	0.896	12829862	0.943	25014693	0.919	11828162	0.8693	11649458	0.9849
SRR2080095	Leaves	17787880	15642207	0.879	16688427	0.938	32330634	0.909	15147048	0.8515	15036034	0.9927
SRR2080096	Roots	16111708	14257712	0.885	15106133	0.938	29363845	0.911	13781781	0.8554	13579360	0.9853
SRR2080097	Seedlings	18697741	17317861	0.926	16130786	0.863	33448647	0.894	15562748	0.8323	15446179	0.9925
SRR2080131	Stem Secondary Xylem from 12-yr-old trees of Tectona grandis (Replicate 1)	8115788	7536023	0.929	7274957	0.896	14810980	0.912	7005512	0.8632	6740290	0.9621
SRR2080132	Stem Secondary Xylem from 12-yr-old trees of Tectona grandis (Replicate 2)	9282043	8606209	0.927	8364373	0.901	16970582	0.914	8035243	0.8657	7750815	0.9646
SRR2080137	Stem Secondary Xylem from 60-yr-old trees of Tectona grandis (Replicate 1)	9434912	8909973	0.944	8689995	0.921	17599968	0.933	8396152	0.8899	7892711	0.94
SRR2080138	Stem Secondary Xylem from 60-yr-old trees of Tectona grandis (Replicate 2)	9241717	8687682	0.94	8475982	0.917	17163664	0.929	8195920	0.8868	7682137	0.9373
