# Supplementary material for: A chromosomal-scale genome assembly of Tectona grandis reveals the importance of tandem gene duplication and enables discovery of genes in natural product biosynthetic pathways
Source: Gigascience. 2019 Jan 30;8(3):giz005. doi: 10.1093/gigascience/giz005 (PMC6394206; doi:10.1093/gigascience/giz005)
Supplement: Supplemental Files [file giz005_supplemental_files.zip › Table S3.xlsx]

## Sheet: lignin genes
Table S3. Genes involved in the core phenylpropanoid biosynthetic pathway and their expression abundance (FPKM: fragments per kilobase of exon model per million reads mapped) in Tectona grandis.
Gene_ID	Scaffold	Start	End	Note	branch12yr_SRR2080148	branch12yr_SRR2080149	branch60yr_SRR2080150	branch60yr_SRR2080151	flowers_SRR2080094	leaves_SRR2080095	roots_SRR2080096	seedlings_SRR2080097	stem12yr_SRR2080131	stem12yr_SRR2080132	stem60yr_SRR2080137	stem60yr_SRR2080138
Phenylalanine ammonia lyase (PAL); n = 7
Tg01g15510	Scaffold_01	15259798	15263546		17.7784	3.23919	1.65507	3.00914	338.639	12.2087	56.3825	130.888	7.34436	4.37514	1.05691	0.621383
Tg02g00540	Scaffold_02	473420	476821		7.83316	0.877145	0.927001	2.2899	185.483	21.5478	77.3945	137.044	1.01544	0.464753	0.279046	0.191403
Tg07g01380	Scaffold_07	1108465	1113067		1.68807	0.0518909	0.0466133	0.109663	23.814	0.427703	8.05729	4.86192	0	0.0467393	0	0
Tg12g01890	Scaffold_12	1271781	1275856	Tandem genes	0.970005	0.0843637	0.113639	0.118837	40.3457	1.66933	22.8002	18.2884	0.3203	0.303856	0.126709	0
Tg12g01920	Scaffold_12	1288359	1289631	Tandem genes	0	0	0	0	0.0687036	0	0.509754	0.93757	0	0	0	0
Tg12g02440	Scaffold_12	1706225	1710341	Tandem genes	1.55577	0.0276934	0.0124353	0.204808	48.6546	1.95675	25.2494	29.3164	0.200739	0.249377	0.324445	0
Tg12g02470	Scaffold_12	1723793	1726458	Tandem genes	0.241009	0	0	0	0.948261	0.139948	3.10783	4.33792	0	0.0550462	0	0
Cinnamate 4- hydroxylase (C4H); n = 3
Tg14g06920	Scaffold_14	5140261	5143874		7.97195	3.0444	4.90397	8.62067	390.318	10.6674	67.1014	167.579	5.69029	5.97529	5.10962	6.09032
Tg18g07450	Scaffold_18	5596619	5598641	Tandem genes	0	0	0	0.044327	0.756803	0.192035	64.9018	13.9096	0	0	0	0
Tg18g07460	Scaffold_18	5601238	5606042	Tandem genes	9.97803	17.0273	2.76782	5.68086	73.9836	6.94449	165.002	150.193	67.7529	75.9816	26.4786	39.4121
p-coumarate 3-hydroxylase (C3H); n = 3
Tg05g13110	Scaffold_05	12579781	12583220		9.4817	1.79194	0.80351	1.65515	36.2225	2.39037	21.3038	15.6147	1.23531	1.00709	1.27724	0.27664
Tg06g09000	Scaffold_06	6527201	6530321		53.8486	56.4396	26.6096	28.1743	326.74	23.9473	90.8964	133.898	58.007	64.4962	49.0796	46.9267
Tg13g13940	Scaffold_13	14224922	14228441		40.7014	35.8824	45.6983	67.7538	474.975	56.5926	135.932	236.56	34.1415	30.8337	42.6027	36.9386
Ferulate 5-hydroxylases (F5H); n = 3
Tg07g15470	Scaffold_07	16619321	16622858		26.2066	49.0769	39.1787	40.8766	20.9526	2.65271	4.67305	2.31961	18.762	19.4247	42.3792	35.679
Tg08g16710	Scaffold_08	15966744	15969379		0	0	0	0	1.5732	0.187122	7.2987	0.611174	0	0	0	0
Tg09g12090	Scaffold_09	13134066	13137227		31.6043	7.26061	1.48476	3.13804	17.4098	0.587134	35.8809	1.84792	2.51558	3.28808	0.973299	0.571087
Coumarate CoA ligases (4CL); n = 5
Tg01g06110	Scaffold_01	4528234	4535154		0.205744	0.940203	1.05176	0.790493	4.58284	4.50832	9.49135	2.08127	1.09265	0.156622	0.156799	0.580748
Tg06g17040	Scaffold_06	15928693	15932833		0	0	0	0	17.0252	0.230745	1.87504	2.36441	0	0.075597	0	0
Tg10g09800	Scaffold_10	9544792	9549767		37.1174	72.7012	51.1476	47.549	86.1168	6.59512	29.4205	32.6543	96.1886	108.959	74.9492	65.0018
Tg15g05870	Scaffold_15	7873150	7878321		7.55678	0.124218	0.501755	1.01679	156.128	85.786	56.7331	97.8508	0.0642831	0.503107	0.111908	0
Tg16g09770	Scaffold_16	11270836	11275897		6.0256	0.0703366	0.189295	0.389878	107.4	7.62579	29.9503	78.851	0.14551	0.063268	0.190022	0
Shikimate O-hydroxycinnamoyltransferase (HCT); n = 12
Tg01g07610	Scaffold_01	5753789	5755138	Tandem genes	0.690375	0	0	0	0.16211	0.320826	2.26057	1.90255	0	0	0	0
Tg01g07620	Scaffold_01	5761922	5763691	Tandem genes	3.19001	2.08569	11.7635	17.2311	107.872	35.2244	48.7313	73.3886	3.41928	0.979191	2.65463	5.32681
Tg01g07900	Scaffold_01	5949039	5950388	Tandem genes	0.690375	0	0	0	0.291798	0.271468	4.41176	2.3767	0	0	0	0
Tg01g07910	Scaffold_01	5957448	5959398	Tandem genes	3.31349	1.7781	12.0987	15.6857	100.311	32.5725	45.9842	67.2743	3.59174	1.30946	2.96588	5.69364
Tg10g10270	Scaffold_10	10070081	10075985	Tandem genes	5.63697	8.73217	14.0931	13.5409	113.874	7.33946	27.5049	203.516	17.6064	21.5625	10.1053	9.16527
Tg10g10280	Scaffold_10	10086826	10087362	Tandem genes	0	0	0	0	0.413086	0	0	0	0	0	0	0
Tg13g08000	Scaffold_13	8737865	8739232		0	0	0	0	17.1182	0	0	0.0467063	0	0	0	0
Tg16g10070	Scaffold_16	11493636	11497493	Tandem genes	12.8091	9.56847	8.13374	7.87784	69.8972	9.15411	42.689	68.501	15.2352	18.3415	9.78565	7.30248
Tg16g10080	Scaffold_16	11509627	11511446	Tandem genes	5.40158	17.2679	0	1.53076	0.684406	0	0.524781	0.409468	3.74557	0.18612	5.78102	0
Tg16g10090	Scaffold_16	11514163	11516665	Tandem genes	0	0	0	0	11.6585	0	0	0	0	0	0	0
Tg16g10100	Scaffold_16	11530253	11532895	Tandem genes	0	0	0	0	3.38062	1.15031	0	1.10505	0	0	0	0
Tg16g10110	Scaffold_16	11551450	11554387	Tandem genes	12.2002	0	0.0903319	0.159613	29.0951	10.555	4.80084	2.52384	0.104156	0.0905728	0	0
Caffeoyl Shikimate Esterase (CSE); n = 2
Tg10g12290	Scaffold_10	12188401	12190894		6.7135	8.16933	11.7337	12.6375	37.7599	9.62452	31.29	44.5525	7.16786	5.71363	8.06915	7.76507
Tg16g11090	Scaffold_16	12306294	12308590		3.07916	13.3535	3.81495	5.05134	108.572	6.90124	177.003	59.0199	10.462	13.1502	3.64516	3.02555
Caffeic acid O-methyltransferases (COMT); n = 5
Tg06g17720	Scaffold_06	16366246	16369397		72.5821	51.6683	23.0315	26.5789	200.002	4.7415	72.1305	93.3864	52.7327	61.3216	46.8991	55.57
Tg11g07510	Scaffold_11	9821225	9822857		2.33247	0.250063	0.110483	0.459386	0.899586	0.114068	3.22438	0.164391	0	0	0	0.11546
Tg15g06150	Scaffold_15	8081941	8084187	Tandem genes	14.3161	62.2624	29.8316	35.2214	0.481249	2.50297	0.0676418	0.821042	63.2787	66.2345	49.7642	24.8526
Tg15g06170	Scaffold_15	8088935	8092687	Tandem genes	11.2824	26.6996	32.6494	38.4678	8.80399	0.364712	11.1135	6.26267	23.489	27.5032	23.2014	22.8061
Tg15g06180	Scaffold_15	8096256	8098764	Tandem genes	0	0	0	0	0	0.0533643	4.07996	0.768966	0	0	0.315204	0
Cinnamoyl CoA O-methyltransferases (CCoAOMT); n = 2
Tg08g15510	Scaffold_08	15085836	15089055		138.153	15.3433	4.35741	6.70674	339.325	26.466	291.136	171.412	4.48019	4.22982	8.87093	4.47649
Tg12g13040	Scaffold_12	12554727	12558085		0.647516	0.165345	0.0736555	0.113831	144.546	8.84315	78.6747	41.5467	0.194117	0.295394	0.148205	0
Cinnamyl CoA reductases (CCR); n = 2
Tg10g10450	Scaffold_10	10333363	10338909		0.866113	0.0978947	0.0876447	0.258086	31.5468	1.72164	5.4258	2.81375	0.202115	0.351514	0.792345	0.181137
Tg16g10210	Scaffold_16	11653135	11658066		100.979	48.2857	16.2425	22.7198	376.27	20.5611	67.4835	146.963	13.2913	19.1052	17.3206	6.76546
Cynnamyl-alcohool dehydrogenases (CAD); n = 1
Tg12g12590	Scaffold_12	12299116	12302695		233.898	289.128	170.862	158.021	296.226	17.8932	147.962	170.417	187.934	151.029	284.7	394.542
