# Supplementary material for: A chromosomal-scale genome assembly of Tectona grandis reveals the importance of tandem gene duplication and enables discovery of genes in natural product biosynthetic pathways
Source: Gigascience. 2019 Jan 30;8(3):giz005. doi: 10.1093/gigascience/giz005 (PMC6394206; doi:10.1093/gigascience/giz005)
Supplement: Supplemental Files [file giz005_supplemental_files.zip › Table S4.xlsx]

## Sheet: correlation
Table S4. Gene expression correlations between tissues and biological replicates (NCBI SRA SRP059970)
	branch12yr_SRR2080148	branch12yr_SRR2080149	branch60yr_SRR2080150	branch60yr_SRR2080151	flowers_SRR2080094	leaves_SRR2080095	roots_SRR2080096	seedlings_SRR2080097	stem12yr_SRR2080131	stem12yr_SRR2080132	stem60yr_SRR2080137	stem60yr_SRR2080138
branch12yr_SRR2080148	1	0.362608	0.365821	0.412807	0.264153	0.328672	0.386037	0.184755	0.245099	0.21226	0.308496	0.355801
branch12yr_SRR2080149	0.362608	1	0.921741	0.927662	0.133182	0.153149	0.227981	0.09608	0.92925	0.904645	0.893439	0.868486
branch60yr_SRR2080150	0.365821	0.921741	1	0.992881	0.121698	0.159982	0.219065	0.145495	0.918764	0.881066	0.917763	0.92075
branch60yr_SRR2080151	0.412807	0.927662	0.992881	1	0.135793	0.164111	0.240993	0.133679	0.913893	0.872662	0.917808	0.92774
flowers_SRR2080094	0.264153	0.133182	0.121698	0.135793	1	0.320416	0.302576	0.23032	0.0811864	0.0588042	0.0965337	0.131042
leaves_SRR2080095	0.328672	0.153149	0.159982	0.164111	0.320416	1	0.539559	0.557875	0.0620164	0.0414026	0.077928	0.119465
roots_SRR2080096	0.386037	0.227981	0.219065	0.240993	0.302576	0.539559	1	0.330149	0.11173	0.0819644	0.154142	0.214942
seedlings_SRR2080097	0.184755	0.09608	0.145495	0.133679	0.23032	0.557875	0.330149	1	0.0449623	0.0351451	0.0440686	0.0615584
stem12yr_SRR2080131	0.245099	0.92925	0.918764	0.913893	0.0811864	0.0620164	0.11173	0.0449623	1	0.989913	0.902056	0.840423
stem12yr_SRR2080132	0.21226	0.904645	0.881066	0.872662	0.0588042	0.0414026	0.0819644	0.0351451	0.989913	1	0.87299	0.773521
stem60yr_SRR2080137	0.308496	0.893439	0.917763	0.917808	0.0965337	0.077928	0.154142	0.0440686	0.902056	0.87299	1	0.937799
stem60yr_SRR2080138	0.355801	0.868486	0.92075	0.92774	0.131042	0.119465	0.214942	0.0615584	0.840423	0.773521	0.937799	1
