# Supplementary material for: A chromosomal-scale genome assembly of Tectona grandis reveals the importance of tandem gene duplication and enables discovery of genes in natural product biosynthetic pathways
Source: Gigascience. 2019 Jan 30;8(3):giz005. doi: 10.1093/gigascience/giz005 (PMC6394206; doi:10.1093/gigascience/giz005)
Supplement: Supplemental Files [file giz005_supplemental_files.zip › Table S5.xlsx]

## Sheet: reference_sequences
Table S5. Terpene synthases (TPSs) used as references for identification of teak TPSs.
Name	Species	subfamily	uniprot ID
AtCPS	Arabidopsis thaliana	TPS-c	Q38802
AtKS	Arabidopsis thaliana	TPS-e	Q9SAK2
AtTPS03	Arabidopsis thaliana	TPS-b	A4FVP2
AtTPS04	Arabidopsis thaliana	TPS-f	Q93YV0
AtTPS10	Arabidopsis thaliana	TPS-b	Q9ZUH4
AtTPS11	Arabidopsis thaliana	TPS-a	Q4KSH9
AtTPS12	Arabidopsis thaliana	TPS-a	Q9T0J9
AtTPS13	Arabidopsis thaliana	TPS-a	Q9T0K1
AtTPS14	Arabidopsis thaliana	TPS-g	Q84UV0
AtTPS21	Arabidopsis thaliana	TPS-a	Q84UU4
AtTPS27	Arabidopsis thaliana	TPS-b	P0DI76
EpTPS8	Euphorbia peplus	TPS-e	A0A0M4M9R4
GrTPS2	Grindelia robusta	TPS-c	A0A0H4SRM2
IrKSL3	Isodon rubescens	TPS-e	A0A1X9ISH5
IrKSL6	Isodon rubescens	TPS-e	A0A1Z3GCD1
NtABS	Nicotiana tabacum	TPS-e	G3CCC1
NtCPS2	Nicotiana tabacum	TPS-c	G3CCC0
PpCPS/KS	Physcomitrella patens	TPS-c	A5A8G0
SdKPS	Salvia divinorum	TPS-c	A0A1S5RW73
SmCPS2	Salvia miltiorrhiza	TPS-c	A0A0A7ANT1
SmCPS5	Salvia miltiorrhiza	TPS-c	A0A0A7ANR2
SmKSL	Salvia miltiorrhiza	TPS-e	C8XPS0
SmKSL2	Salvia miltiorrhiza	TPS-e	A0A0A7ANA5
