# Supplementary material for: A chromosomal-scale genome assembly of Tectona grandis reveals the importance of tandem gene duplication and enables discovery of genes in natural product biosynthetic pathways
Source: Gigascience. 2019 Jan 30;8(3):giz005. doi: 10.1093/gigascience/giz005 (PMC6394206; doi:10.1093/gigascience/giz005)
Supplement: Supplemental Files [file giz005_supplemental_files.zip › Table S6.xlsx]

## Sheet: P450_TPS_all_clusters
Table S6. Tandem clusters of candidate terpene synthases and CYPs and their expression abundance (FPKM: fragments per kilobase of exon model per million reads mapped) in Tectona grandis
Gene ID	Scaffold	Start	End	Orientation	Description	branch12yr_SRR2080148	branch12yr_SRR2080149	branch60yr_SRR2080150	branch60yr_SRR2080151	flowers_SRR2080094	leaves_SRR2080095	roots_SRR2080096	seedlings_SRR2080097	stem12yr_SRR2080131	stem12yr_SRR2080132	stem60yr_SRR2080137	stem60yr_SRR2080138
Tg01g01330	Scaffold_01	832255	833968	-	CYP93B23 Ob_naringenin_flav	0	0	0	0	0.278407	0.0423856	1.409	0.203587	0	0	0	0
Tg01g01340	Scaffold_01	835329	837528	-	CYP93B23 Ob_naringenin_flav	0	0	0	0	4.23915	1.55787	0	1.92415	0	0	0.0730208	0
Tg01g01350	Scaffold_01	838393	840021	-	CYP93B23 Ob_naringenin_flav	0	0	0	0	0	0.105383	0.408691	0.050618	0.119035	0	0	0
######
Tg01g10410	Scaffold_01	7939596	7941160	+	CYP96A85 Sm_unknown	0	0	0	0	0	0	3.61109	0.882991	0	0	0	0
Tg01g10440	Scaffold_01	7969925	7972163	+	CYP716A1 Arabidopsis thaliana specialised triterpenoid multifunctional enzyme with -amyrin 28-oxidase, a-amyrin 28-oxidase, and lupeol 28-oxidase activities; oxidation of -amyrin and erythrodiol at the C-28 position, yielding oleanolic acid	152.273	104.201	28.6864	46.1212	13.8581	0	23.9765	5.85834	67.6333	34.3146	73.4622	16.2312
Tg01g10450	Scaffold_01	7975980	7977578	+	CYP716A1 Arabidopsis thaliana specialised triterpenoid multifunctional enzyme with -amyrin 28-oxidase, a-amyrin 28-oxidase, and lupeol 28-oxidase activities; oxidation of -amyrin and erythrodiol at the C-28 position, yielding oleanolic acid	0.109822	0	0	0.0589186	2.84965	0.229666	0.480687	0.441257	0	0	0	0
Tg01g10460	Scaffold_01	7990959	7993198	+	CYP716A1 Arabidopsis thaliana specialised triterpenoid multifunctional enzyme with -amyrin 28-oxidase, a-amyrin 28-oxidase, and lupeol 28-oxidase activities; oxidation of -amyrin and erythrodiol at the C-28 position, yielding oleanolic acid	13.782	0	0.659666	0.352866	0.301259	41.3994	120.237	17.9996	0	0.120248	0.0601806	0
Tg01g10470	Scaffold_01	7999847	8003807	+	CYP716A1 Arabidopsis thaliana specialised triterpenoid multifunctional enzyme with -amyrin 28-oxidase, a-amyrin 28-oxidase, and lupeol 28-oxidase activities; oxidation of -amyrin and erythrodiol at the C-28 position, yielding oleanolic acid	10.1423	0	0.428985	0.155365	8.17927	3.70227	158.078	37.0205	0.228295	0.39705	0	0.0681653
######
Tg01g16780	Scaffold_01	16492258	16494179	+	CYP76B4 Medicago sativa (alfalfa) specialised iridoid monoterpenoid, xenobiotics detoxification dual geraniol-10 hydroxylase/3'-hydroxylation of naringenin to produce eriodictyol; 7-ethoxycoumarin O-de-ethylase	0	0	0	0	0	0	0	0	0	0	0	0
Tg01g16790	Scaffold_01	16503082	16505060	+	CYP76B4 Medicago sativa (alfalfa) specialised iridoid monoterpenoid, xenobiotics detoxification dual geraniol-10 hydroxylase/3'-hydroxylation of naringenin to produce eriodictyol; 7-ethoxycoumarin O-de-ethylase	0	0.152	0.0340753	0.481332	0.365257	0.10427	36.4729	11.853	0.785807	0.615003	0.0684216	0
######
Tg02g09950	Scaffold_02	11713354	11715084	+	CYP96A85 Sm_unknown	4.90408	15.3598	10.692	20.6062	21.7372	4.51967	6.74664	12.0924	15.2837	8.51776	25.0015	39.6408
Tg02g09960	Scaffold_02	11722554	11724220	+	CYP96A85 Sm_unknown	0.083817	0	0.0763469	0.089894	22.7657	0.584157	0.733607	11.7471	0	0.0765514	0.076667	0
Tg02g09970	Scaffold_02	11742125	11743636	+	CYP96A85 Sm_unknown	0	0	0.127669	0.0501219	42.7271	3.43047	0.192467	9.13551	0	0	0	0
######
Tg02g13440	Scaffold_02	14164696	14167188	+	TPS-b	0	0	0	0	2.09845	0	0	0	0	0	0	0
Tg02g13450	Scaffold_02	14185816	14189545	+	TPS-b	0	0	0	0	0.928458	0	0	0.193994	0	0	0	0
######
Tg02g14710	Scaffold_02	15083447	15087666	+	TPS-f	1.14667	0	0	0	0.552085	0	0.0393556	0.108041	0	0	0	0
Tg02g14720	Scaffold_02	15094977	15101386	+	TPS-f	0.763742	0	0	0	0.428504	0	0	0.0979317	0	0	0	0
Tg02g14730	Scaffold_02	15108701	15114165	+	TPS-f	0	0	0	0	0	0	0	0	0	0	0	0
Tg02g14740	Scaffold_02	15125484	15131370	+	TPS-f	0.531383	0	0	0	0.383667	0	0	0.0395197	0	0	0	0
######
Tg02g16530	Scaffold_02	16383955	16387232	+	TPS-a	0	0	0	0	2.76293	0	0	0.0190608	0	0	0	0
Tg02g16540	Scaffold_02	16392294	16395544	+	TPS-a	0	0	0	0	1.5373	0	0	0	0	0	0	0
######
Tg02g19590	Scaffold_02	18440683	18442593	+	CYP716A1 Arabidopsis thaliana specialised triterpenoid multifunctional enzyme with -amyrin 28-oxidase, a-amyrin 28-oxidase, and lupeol 28-oxidase activities; oxidation of -amyrin and erythrodiol at the C-28 position, yielding oleanolic acid	1.50866	0	0.110902	0.0435183	4.00222	3.65068	3.643	8.29739	0	0.2224	0	0
Tg02g19630	Scaffold_02	18464934	18467836	+	TPS-a	0	0	0	0	0	0.136342	0.705023	0.0436588	0	0.0893091	0	0
######
Tg03g10530	Scaffold_03	11791179	11792797	-	CYP716A1 Arabidopsis thaliana specialised triterpenoid multifunctional enzyme with -amyrin 28-oxidase, a-amyrin 28-oxidase, and lupeol 28-oxidase activities; oxidation of -amyrin and erythrodiol at the C-28 position, yielding oleanolic acid	0	0	0	0	0	0	0	0	0	0	0	0
Tg03g10570	Scaffold_03	11822128	11823755	+	CYP716A1 Arabidopsis thaliana specialised triterpenoid multifunctional enzyme with -amyrin 28-oxidase, a-amyrin 28-oxidase, and lupeol 28-oxidase activities; oxidation of -amyrin and erythrodiol at the C-28 position, yielding oleanolic acid	0	0	0	0	0	0	0	0	0	0	0	0
######
Tg03g10940	Scaffold_03	12061815	12063433	-	CYP716A1 Arabidopsis thaliana specialised triterpenoid multifunctional enzyme with -amyrin 28-oxidase, a-amyrin 28-oxidase, and lupeol 28-oxidase activities; oxidation of -amyrin and erythrodiol at the C-28 position, yielding oleanolic acid	0	0	0	0	0	0	0	0	0	0	0	0
Tg03g10980	Scaffold_03	12093774	12095401	+	CYP716A1 Arabidopsis thaliana specialised triterpenoid multifunctional enzyme with -amyrin 28-oxidase, a-amyrin 28-oxidase, and lupeol 28-oxidase activities; oxidation of -amyrin and erythrodiol at the C-28 position, yielding oleanolic acid	0	0	0	0	0	0	0	0	0	0	0	0
######
Tg03g13140	Scaffold_03	13605470	13607716	-	CYP71AH1 Nicotiana tabacum (tobacco) specialised monoterpenoid geraniol/nerol 10-hydroxylase in the biosynthesis of the iridoid class of plant terpenes	5.31037	6.26265	4.46165	4.24447	4.71526	7.002	40.487	9.67805	9.48724	7.37864	5.23424	6.04338
Tg03g13150	Scaffold_03	13615338	13616954	-	CYP71AH1 Nicotiana tabacum (tobacco) specialised monoterpenoid geraniol/nerol 10-hydroxylase in the biosynthesis of the iridoid class of plant terpenes	0.876095	21.1022	9.3442	6.00946	1.23845	7.93461	6.99575	10.3324	14.6723	7.3269	3.66974	1.47538
Tg03g13160	Scaffold_03	13619722	13621460	-	CYP71AH1 Nicotiana tabacum (tobacco) specialised monoterpenoid geraniol/nerol 10-hydroxylase in the biosynthesis of the iridoid class of plant terpenes	0	0	0.0210907	0.0496791	1.41355	0.0573871	0.0158973	0.165386	0	0	0	0
Tg03g13170	Scaffold_03	13632726	13634577	-	CYP71AH1 Nicotiana tabacum (tobacco) specialised monoterpenoid geraniol/nerol 10-hydroxylase in the biosynthesis of the iridoid class of plant terpenes	1.6131	30.384	62.4686	52.0869	6.29134	138.492	9.46275	1.19409	39.1345	20.9865	23.8224	2.81364
Tg03g13180	Scaffold_03	13645273	13650528	-	CYP71AH1 Nicotiana tabacum (tobacco) specialised monoterpenoid geraniol/nerol 10-hydroxylase in the biosynthesis of the iridoid class of plant terpenes	0	0	0	0	4.53966	0.0634111	0.245935	0.913728	0	0	0	0
######
Tg03g18370	Scaffold_03	17531128	17533049	-	CYP82D62 Mp_genkwanin_flav	0.0926272	0	0.210907	0.0496791	4.80606	0.430403	0.572304	2.39809	0	0	0	0.0871703
Tg03g18390	Scaffold_03	17537544	17539127	-	CYP71AN1 Populus trichocarpa (poplar) specialised monoterpenoid geraniol/nerol 10-hydroxylase in the biosynthesis of the iridoid class of plant terpenes	0	0	0	0	0	0	0.134164	0.0581604	0	0	0	0
Tg03g18440	Scaffold_03	17604413	17606996	+	CYP82G1 Arabidopsis thaliana specialised terpenoid-derived cleavage of the diterpenoid (E,E)-geranyllinalool and the sesquiterpenoid (E)-nerolidol into the acyclic volatile C16-homoterpene 4,8,12-trimethyltrideca-1,3,7,11-tetraene (TMTT) and the C11-homoterpene 4,8-dimethyl-1,3,7-nonatriene (DMNT), respectively	0.0790829	0	0.0360194	0.0212024	4.89908	4.36627	6.14114	14.7893	0.124596	0	0	0
Tg03g18450	Scaffold_03	17613375	17617461	+	CYP82D62 Mp_genkwanin_flav	16.6009	1.25823	2.16838	1.49102	37.8424	33.0562	53.4226	49.9812	0.880186	0.399344	2.74334	3.44512
Tg03g18460	Scaffold_03	17620580	17624173	+	CYP82D62 Mp_genkwanin_flav	0.0918173	0	0	0	5.5253	0.533297	0.0768215	0.102462	0	0	0	0
######
Tg03g18890	Scaffold_03	17972158	17975783	-	CYP82D62 Mp_genkwanin_flav	0	0	0	0	2.18116	0.170655	0.0768215	0.0204923	0	0	0	0
Tg03g18900	Scaffold_03	17979212	17982779	-	CYP82D62 Mp_genkwanin_flav	4.15712	0.366255	0.642446	0.426583	11.1303	9.95792	15.4	15.8255	0.236414	0.164467	0.768791	0.741468
Tg03g18910	Scaffold_03	17989602	17992516	-	CYP82G1 Arabidopsis thaliana specialised terpenoid-derived cleavage of the diterpenoid (E,E)-geranyllinalool and the sesquiterpenoid (E)-nerolidol into the acyclic volatile C16-homoterpene 4,8,12-trimethyltrideca-1,3,7,11-tetraene (TMTT) and the C11-homoterpene 4,8-dimethyl-1,3,7-nonatriene (DMNT), respectively	0	0	0	0.0238898	0.407858	0.255275	0.695698	1.49788	0.046782	0	0	0
######
Tg04g06120	Scaffold_04	4874428	4876918	+	CYP72A1v1 Catharanthus roseus specialised monoterpene indole alkaloid, triterpene saponins secologanin synthesis, catalyzing the conversion of loganin to secologanin; ring-opening of cyclopentane ring through C-C cleavage; CYP72A154 expressed in an engineered yeast strain catalyzed three sequential oxidation steps at C-30 of 11-oxo--amyrin to glycyrrhetinic acid, a glycyrrhizin aglycone. Medicago…	94.8667	327.391	42.5405	46.99	4.13592	0.135214	84.0244	24.1774	158.666	160.745	162.937	228.726
Tg04g06130	Scaffold_04	4886044	4888199	+	CYP72A1v1 Catharanthus roseus specialised monoterpene indole alkaloid, triterpene saponins secologanin synthesis, catalyzing the conversion of loganin to secologanin; ring-opening of cyclopentane ring through C-C cleavage; CYP72A154 expressed in an engineered yeast strain catalyzed three sequential oxidation steps at C-30 of 11-oxo--amyrin to glycyrrhetinic acid, a glycyrrhizin aglycone. Medicago…	0.715207	0	0.195412	0.511477	8.58633	0.930542	14.8774	3.87366	1.60225	0.914357	0.523428	0.224363
######
Tg04g10150	Scaffold_04	12368500	12373735	+	TPS-a	0	0	0	0	0	0	0.0642887	0	0	0.113953	0	0.0293784
Tg04g10170	Scaffold_04	12400431	12402389	-	CYP71D18 Ms_limonene-oxidase-mono	0.117081	0	0	0.125558	0.142915	11.0063	0.301387	0.830288	0.163969	0.0712935	0	0
Tg04g10180	Scaffold_04	12415445	12419905	+	TPS-a	0.240037	0	0	0.0772485	0.087918	0.156155	0.074156	0.182154	0	0	0	0
######
Tg04g10200	Scaffold_04	12535685	12540014	+	TPS-a	3.58537	31.0945	0.430043	3.08838	0	0	0	0	551.034	688.055	476.737	171.411
Tg04g10220	Scaffold_04	12545637	12546431	-	CYP71D18 Ms_limonene-oxidase-mono	0	0	0	0	0	0.278429	0	0.178318	0	0	0	0
Tg04g10250	Scaffold_04	12610295	12614457	+	TPS-a	5.79141	63.9846	0.424986	2.2901	0.069791	0	0	0	636.104	883.082	587.22	241.648
Tg04g10260	Scaffold_04	12617010	12618718	-	CYP71D18 Ms_limonene-oxidase-mono	0.0440165	0	0	0	0	1.59526	1.62415	2.40349	0	0.0401987	0	0
Tg04g10270	Scaffold_04	12634767	12636399	-	CYP71D18 Ms_limonene-oxidase-mono	0.803273	0	0.086069	0.0506867	0.057688	0.146375	0.308169	6.84792	0	0.0431494	0	0
Tg04g10290	Scaffold_04	12725049	12729893	+	TPS-a	5.05278	24.3423	8.43913	15.5694	0.118333	0	0	0	388.681	486.755	347.627	134.701
######
Tg04g11240	Scaffold_04	14025301	14027284	-	CYP71AT1 Lycopersicon esculentum (tomato) specialised monoterpenoid geraniol/nerol 10-hydroxylase in the biosynthesis of the iridoid class of plant terpenes	0	0	0	0	0	0	0.536449	0.0422795	0	0	0	0
Tg04g11250	Scaffold_04	14032653	14034491	+	CYP71AH1 Nicotiana tabacum (tobacco) specialised monoterpenoid geraniol/nerol 10-hydroxylase in the biosynthesis of the iridoid class of plant terpenes	0	0	1.04199	0.522653	0	0	0.250905	0.0362528	0	0.0741855	0.222878	0.535018
Tg04g11260	Scaffold_04	14077708	14079397	-	CYP71AH1 Nicotiana tabacum (tobacco) specialised monoterpenoid geraniol/nerol 10-hydroxylase in the biosynthesis of the iridoid class of plant terpenes	0	0	0.0818391	0.120473	0	0	0.231315	0	0	0	0	0.0845578
Tg04g11270	Scaffold_04	14087470	14089466	+	CYP71AT1 Lycopersicon esculentum (tomato) specialised monoterpenoid geraniol/nerol 10-hydroxylase in the biosynthesis of the iridoid class of plant terpenes	0	0	0	0	0	0	2.04826	0	0	0	0	0
Tg04g11280	Scaffold_04	14101312	14103077	+	CYP71AT1 Lycopersicon esculentum (tomato) specialised monoterpenoid geraniol/nerol 10-hydroxylase in the biosynthesis of the iridoid class of plant terpenes	0	0.171541	0	0	3.0386	0.862504	3.04097	0.282463	0.17724	0.0385317	1.31207	1.60127
Tg04g11290	Scaffold_04	14115251	14116956	+	CYP71AT1 Lycopersicon esculentum (tomato) specialised monoterpenoid geraniol/nerol 10-hydroxylase in the biosynthesis of the iridoid class of plant terpenes	0	0	0	0.0506867	0	0	0.535241	0.210921	0	0	0	0
Tg04g11300	Scaffold_04	14122471	14124118	+	CYP71AN1 Populus trichocarpa (poplar) specialised monoterpenoid geraniol/nerol 10-hydroxylase in the biosynthesis of the iridoid class of plant terpenes	0	0	0.0773326	0.0248395	0	0	0.143076	0.165386	0	0	0	0
Tg04g11340	Scaffold_04	14173774	14175191	-	CYP71AT1 Lycopersicon esculentum (tomato) specialised monoterpenoid geraniol/nerol 10-hydroxylase in the biosynthesis of the iridoid class of plant terpenes	0	0	0	0	0	0	0.0791131	0.205783	0	0	0	0
######
Tg04g11510	Scaffold_04	14334038	14336597	+	TPS-a	0	0	0	0	0.575583	0.876277	0	7.82865	0	0	0	0
Tg04g11520	Scaffold_04	14346252	14347978	+	CYP71AT1 Lycopersicon esculentum (tomato) specialised monoterpenoid geraniol/nerol 10-hydroxylase in the biosynthesis of the iridoid class of plant terpenes	0.171747	3.92842	7.74357	5.84852	0.209661	0.159599	0.221063	0.0191648	6.67394	1.37248	20.2658	18.896
Tg04g11530	Scaffold_04	14356021	14357966	+	TPS-a	0	0	0	0	0	0.0260641	0	0	0	0	0	0
Tg04g11540	Scaffold_04	14365729	14368350	+	TPS-a	0	0	0.0380723	0	0.051023	4.73853	0	4.53338	0	0	0	0
Tg04g11550	Scaffold_04	14381747	14384317	+	TPS-a	0	0	0.0380723	0.0896551	0	0	0	0	0	0	0	0
######
Tg04g12010	Scaffold_04	14982866	14984770	-	CYP71AT1 Lycopersicon esculentum (tomato) specialised monoterpenoid geraniol/nerol 10-hydroxylase in the biosynthesis of the iridoid class of plant terpenes	2.77557	0	0.0351168	0.0413397	9.69333	16.0476	5.63639	3.26902	0	0	0	0
Tg04g12030	Scaffold_04	15003032	15004853	-	CYP71AT1 Lycopersicon esculentum (tomato) specialised monoterpenoid geraniol/nerol 10-hydroxylase in the biosynthesis of the iridoid class of plant terpenes	6.17301	0.165096	0.628891	0.348436	0	0	9.86894	0.108759	0.853103	0.445113	1.11439	2.06364
Tg04g12050	Scaffold_04	15013539	15016277	-	CYP71AT1 Lycopersicon esculentum (tomato) specialised monoterpenoid geraniol/nerol 10-hydroxylase in the biosynthesis of the iridoid class of plant terpenes	0	0	0	0	0	0	0.0523088	0	0	0	0.0929413	0
######
Tg04g14970	Scaffold_04	17554749	17556538	-	CYP71AT1 Lycopersicon esculentum (tomato) specialised monoterpenoid geraniol/nerol 10-hydroxylase in the biosynthesis of the iridoid class of plant terpenes	0.0940794	0	0.0535525	0	0.229717	0	0.508622	0.0209976	0.395187	0.315013	0.0717203	0.132807
Tg04g14980	Scaffold_04	17567828	17569781	-	CYP71AT1 Lycopersicon esculentum (tomato) specialised monoterpenoid geraniol/nerol 10-hydroxylase in the biosynthesis of the iridoid class of plant terpenes	0.498591	3.20959	40.7323	29.3212	0.30432	0.115829	26.7609	0.593442	135.716	150.324	78.3781	60.5241
Tg04g14990	Scaffold_04	17579733	17581633	-	CYP71AT1 Lycopersicon esculentum (tomato) specialised monoterpenoid geraniol/nerol 10-hydroxylase in the biosynthesis of the iridoid class of plant terpenes	0.08712	2.83432	5.92166	5.1393	0.265884	0.121439	20.2295	0.291648	83.1244	102.134	34.2805	33.3263
Tg04g15030	Scaffold_04	17608202	17610356	-	CYP71AT1 Lycopersicon esculentum (tomato) specialised monoterpenoid geraniol/nerol 10-hydroxylase in the biosynthesis of the iridoid class of plant terpenes	14.4475	1.61333	0.831575	0.723611	32.1704	22.2397	37.8172	37.7863	1.75093	0.507534	5.51809	2.76378
Tg04g15040	Scaffold_04	17616707	17618517	-	CYP71AT1 Lycopersicon esculentum (tomato) specialised monoterpenoid geraniol/nerol 10-hydroxylase in the biosynthesis of the iridoid class of plant terpenes	0	0	0	0	0	0	6.12284	0.0843686	0	0	0	0
Tg04g15050	Scaffold_04	17627122	17628985	-	CYP71AT1 Lycopersicon esculentum (tomato) specialised monoterpenoid geraniol/nerol 10-hydroxylase in the biosynthesis of the iridoid class of plant terpenes	4.36492	0	0	0.100693	1.31792	0.697886	8.91723	4.79769	0.0985763	0.085721	0	0
Tg04g15060	Scaffold_04	17634091	17638099	-	CYP71AT1 Lycopersicon esculentum (tomato) specialised monoterpenoid geraniol/nerol 10-hydroxylase in the biosynthesis of the iridoid class of plant terpenes	29.3462	4.01962	3.82385	3.76853	3.91494	3.04373	45.7673	7.06617	4.51661	3.61593	5.11793	5.90758
Tg04g15080	Scaffold_04	17646319	17648143	+	CYP71AT1 Lycopersicon esculentum (tomato) specialised monoterpenoid geraniol/nerol 10-hydroxylase in the biosynthesis of the iridoid class of plant terpenes	0.482279	0	0	0	2.59079	0.0448207	0.0165548	0.0861136	0	0	0	0
######
Tg05g03500	Scaffold_05	2449313	2451365	+	CYP71D18 Ms_limonene-oxidase-mono	11.5778	0.0357404	0.0801493	0.0943336	4.70324	7.03002	72.7497	17.857	0.110899	0.0321459	0.0965513	0
Tg05g03510	Scaffold_05	2461390	2463452	+	TPS-a	0	0	0	0	0	0	0	0.0402798	0	0	0	0
Tg05g03520	Scaffold_05	2465440	2467081	-	CYP71D16 Nicotiana tabacum (tobacco) specialised mixed, including:sesquiterpenoid,diterpenoid, indole alkaloid, flavonoid 5-epi-aristolochene and 1-deoxycapsidiol to capsidiol in vitro, cembratrienol hydroxylase, limonene 3- and 6-hydroxylase, menthol hydroxylase, thymol and carvacrol, two-step production of (+)-trans-piperitenol, successive reactions at carbon 2 (C-2) of premnaspirodiene, cembra…	0.0928319	0	0	0	0.056667	0.301949	0.095595	0.124314	0	0	0	0
######
Tg05g03820	Scaffold_05	2678680	2680318	+	CYP71D16 Nicotiana tabacum (tobacco) specialised mixed, including:sesquiterpenoid,diterpenoid, indole alkaloid, flavonoid 5-epi-aristolochene and 1-deoxycapsidiol to capsidiol in vitro, cembratrienol hydroxylase, limonene 3- and 6-hydroxylase, menthol hydroxylase, thymol and carvacrol, two-step production of (+)-trans-piperitenol, successive reactions at carbon 2 (C-2) of premnaspirodiene, cembra…	0	0	0	0	0.0558028	0.297345	0.894309	0.0816123	0	0	0	0
Tg05g03830	Scaffold_05	2686302	2688208	+	CYP71D16 Nicotiana tabacum (tobacco) specialised mixed, including:sesquiterpenoid,diterpenoid, indole alkaloid, flavonoid 5-epi-aristolochene and 1-deoxycapsidiol to capsidiol in vitro, cembratrienol hydroxylase, limonene 3- and 6-hydroxylase, menthol hydroxylase, thymol and carvacrol, two-step production of (+)-trans-piperitenol, successive reactions at carbon 2 (C-2) of premnaspirodiene, cembra…	0.451197	0	0	0	0	0.12579	0.557542	0.201399	0.0947687	0	0	0
######
Tg05g04000	Scaffold_05	2815055	2818795	-	TPS-e	7.30842	5.13127	7.4527	6.85814	8.01171	5.78817	14.4466	10.3545	5.75986	2.53096	7.82724	8.31266
Tg05g04010	Scaffold_05	2824663	2829366	-	TPS-c	5.42827	0	0.0287542	0.0338357	0.0385169	0.2639	3.50922	1.52107	0	0.461307	0	0
Tg05g04020	Scaffold_05	2845763	2847624	+	CYP76AH31_Tectona_grandis (teak, Lamiales)	14.6225	0	0.36593	0.172327	0.78459	0.447946	39.1304	5.32516	1.09703	1.10073	0.0734868	0
Tg05g04030	Scaffold_05	2850317	2851953	+	CYP76AH32_Tectona_grandis (teak, Lamiales)	0	0	0	0	0.115117	0.0438138	0.097098	0.694477	0	0	0	0
Tg05g04050	Scaffold_05	2865728	2866492	+	CYP76AH-fragment2_Tectona_grandis (teak, Lamiales)	1.25711	0.429281	0.381104	0.450401	0.128062	0.0974466	0.323877	0.187228	0	0	0	0
Tg05g04070	Scaffold_05	2869835	2871409	-	CYP71D554_Tectona_grandis (teak, Lamiales)	0.0960149	0	0.0218611	0.051499	0	0.0892313	0.444936	0.257159	0.100827	0.263034	0	0
Tg05g04080	Scaffold_05	2878987	2880561	-	CYP71D555_Tectona_grandis (teak, Lamiales)	0.19203	0	0.0218611	0.102998	0.058612	0.0446156	1.03818	1.0715	0.403307	0.43839	0	0
Tg05g04090	Scaffold_05	2900366	2902436	+	CYP71D556_Tectona_grandis (teak, Lamiales)	3.90447	1.86241	0.979897	2.17908	0.1459	0.444261	0.0410238	0.142259	12.0519	4.22122	0	0
Tg05g04140	Scaffold_05	2935987	2938082	+	CYP714G28_Tectona_grandis (teak, Lamiales)	3.09618	0	0	0	0.253878	0.0858911	5.1513	0.907619	0	0	0	0
Tg05g04150	Scaffold_05	2944059	2946619	+	CYP714G29_Tectona_grandis (teak, Lamiales)	0	0	0	0	0	0.171782	0.178451	0	0	0	0	0
######
Tg05g08980	Scaffold_05	6839397	6843163	+	TPS-b	0	0	0.0617753	0	1.59164	0	0	0	0.237431	0	0.579079	0.765939
Tg05g08990	Scaffold_05	6855776	6859154	+	TPS-b	0	0	0	0	0	0	0	0.0206732	0	0	0	0
######
Tg05g09170	Scaffold_05	6969122	6972923	+	TPS-b	0	0	0.0635521	0.0498995	1.94988	0	0	0	0.341964	0	0	0.175114
Tg05g09180	Scaffold_05	6985360	6988759	+	TPS-b	0	0	0	0	0.0565419	0	0.047692	0.0206732	0	0	0	0
######
Tg05g13110	Scaffold_05	12579781	12583220	-	CYP71AT1 Lycopersicon esculentum (tomato) specialised monoterpenoid geraniol/nerol 10-hydroxylase in the biosynthesis of the iridoid class of plant terpenes	9.4817	1.79194	0.80351	1.65515	36.2225	2.39037	21.3038	15.6147	1.23531	1.00709	1.27724	0.27664
Tg05g13130	Scaffold_05	12594294	12604890	-	CYP714B1 Oryza sativa (rice) general diterpenoid phytohormone GA gibberellin 13-oxidases that reduce gibberellin activity; Transgenic Arabidopsis plants that overexpress CYP714B1 or CYP714B2 show semidwarfism	14.4452	11.0589	9.29691	8.53454	23.2233	5.0583	9.60094	10.8089	18.0047	25.0553	9.66186	6.52539
######
Tg05g17210	Scaffold_05	16026355	16030934	+	CYP96A85 Sm_unknown	0.288411	0.183073	0.344883	0.193315	18.8335	13.1938	3.99128	15.9642	0	0.0658299	0	0
Tg05g17220	Scaffold_05	16038316	16042165	+	CYP96A85 Sm_unknown	15.2688	18.7043	7.52909	5.15273	27.6307	27.4877	12.2353	13.9571	9.06624	3.13623	8.90095	5.28739
######
Tg06g01310	Scaffold_06	895432	900595	+	TPS-b	1.33451	0.966827	3.42269	3.09805	49.4419	1.20002	0.0422811	0.0549821	4.44929	4.34037	12.6396	22.3762
Tg06g01320	Scaffold_06	909381	918214	+	TPS-b	0.948	0.582011	1.71506	3.26168	44.9439	0.206975	0.0683191	0.129027	2.56469	2.18437	6.35406	12.0126
Tg06g01330	Scaffold_06	922406	926134	+	TPS-b	5.08198	2.82511	33.6445	22.0135	4.83638	0.214	0.0219566	0	9.54012	5.79035	49.9793	33.7618
Tg06g01340	Scaffold_06	926938	935669	+	TPS-b	0.202198	0	10.4959	6.34499	0.144011	0.04698	0	0.722098	0	0	15.7239	0.0951499
Tg06g01350	Scaffold_06	939652	943563	+	TPS-b	0.848872	0.624303	2.39456	2.6428	57.8795	0.191374	0.0519317	0.172587	3.86551	3.90168	7.73692	17.1246
Tg06g01370	Scaffold_06	951811	956784	+	TPS-b	7.64253	4.37207	18.5086	20.45	11.3956	0.164169	0.202143	0.0790235	27.0081	22.7885	44.6747	83.4258
######
Tg06g03220	Scaffold_06	2078048	2082565	+	TPS-g	1.60687	0	0	0.0430817	3.70228	0.223973	1.90275	3.46046	0	0	0	0
Tg06g03230	Scaffold_06	2085725	2087560	-	CfCYP76AH15 Cf manoyl-oxide 11-oxidase	0.765556	0.691751	0.697315	0.684232	1.92102	4.78223	23.9337	76.0859	1.6974	0.699182	1.01149	1.04059
Tg06g03240	Scaffold_06	2091824	2093458	-	CfCYP76AH15 Cf manoyl-oxide 11-oxidase	0	0	0	0	0.0582124	0	0.638306	1.575	0	0	0	0
Tg06g03250	Scaffold_06	2099693	2104487	-	CfCYP76AH15 Cf manoyl-oxide 11-oxidase	19.9539	17.0179	19.1684	18.0447	5.31603	9.39959	23.9908	9.48907	15.8851	19.0932	18.975	14.9018
Tg06g03270	Scaffold_06	2106592	2107813	-	CfCYP76AH15 Cf manoyl-oxide 11-oxidase	0	0	0	0	0.587841	0.255662	0	0.245603	0	0	0	0
Tg06g03290	Scaffold_06	2110724	2113054	-	CfCYP76AH15 Cf manoyl-oxide 11-oxidase	0.24985	0.0634068	0.0569103	0	70.8571	0.0580337	0.739551	2.75959	0.131241	0.228255	0	0
Tg06g03300	Scaffold_06	2119053	2120776	-	CfCYP76AH15 Cf manoyl-oxide 11-oxidase	10.3943	3.44352	0.173699	0.153443	15.3681	7.99823	4.83639	22.6886	0.400564	0.696653	0	0
Tg06g03310	Scaffold_06	2122613	2124390	-	CfCYP76AH15 Cf manoyl-oxide 11-oxidase	0	0.0959054	0	0	2.59013	1.53348	0.291294	0.799701	0.792146	1.11937	0.0862577	0
Tg06g03320	Scaffold_06	2132357	2134303	-	CfCYP76AH15 Cf manoyl-oxide 11-oxidase	18.4706	38.3402	25.2382	18.7077	0.818993	30.6226	48.075	16.981	50.1593	31.4341	13.7174	15.5978
Tg06g03330	Scaffold_06	2138985	2140620	-	CfCYP76AH15 Cf manoyl-oxide 11-oxidase	0.0953609	6.98403	1.15076	4.85903	0.203743	0.0221558	6.45671	1.575	34.1481	30.6963	2.48628	5.74369
Tg06g03340	Scaffold_06	2146357	2147953	-	CYP76AH4 Ro_ferruginol	0.0982609	6.298	0.961992	4.37458	0.149962	0.0228301	7.18443	2.01771	33.6891	31.808	2.56198	5.40988
Tg06g03360	Scaffold_06	2180441	2182969	-	CYP96A85 Sm_unknown	1.51043	0.0697209	0.0625487	0	0.167592	0.893079	18.3473	1.37881	0	0	0	0
######
Tg06g14440	Scaffold_06	14013235	14016165	+	CYP714A1 Arabidopsis thaliana general diterpenoid phytohormone GA inactivation of early GA intermediates; yeast expressed. Recombinant CYP714A1 protein catalyzes the conversion of GA12 to 16-carboxylated GA12 (16-carboxy-16,17-dihydro GA12), a previously unidentified GA metabolite. When GA12 was used as a substrate for CYP714A2, 12a-hydroxy GA12 (GA111) was produced as a major product and 13-hydr…	0	0	0	0	0.0273649	0.0416613	0.738626	0.0600324	0	0	0	0
Tg06g14450	Scaffold_06	14035005	14038497	+	CYP72A5 Zea mays (maize) specialised monoterpene indole alkaloid, triterpene saponins secologanin synthesis, catalyzing the conversion of loganin to secologanin; ring-opening of cyclopentane ring through C-C cleavage; CYP72A154 expressed in an engineered yeast strain catalyzed three sequential oxidation steps at C-30 of 11-oxo--amyrin to glycyrrhetinic acid, a glycyrrhizin aglycone. Medicago CYP7…	0	0	0	0	0.11234	0.0427573	0	0	0	0	0	0
######
Tg07g14780	Scaffold_07	16141293	16143077	+	CYP71AP1 Populus trichocarpa (poplar) specialised monoterpenoid geraniol/nerol 10-hydroxylase in the biosynthesis of the iridoid class of plant terpenes	13.5272	10.9656	10.9422	10.102	7.74992	4.60778	26.3197	52.1911	6.10137	5.34362	11.7659	5.62273
Tg07g14850	Scaffold_07	16176662	16178515	-	CYP71AP1 Populus trichocarpa (poplar) specialised monoterpenoid geraniol/nerol 10-hydroxylase in the biosynthesis of the iridoid class of plant terpenes	1.42349	14.8669	8.14039	5.2582	0.868803	1.57994	0.977154	1.41187	2.9903	2.81705	1.73599	2.97661
Tg07g14860	Scaffold_07	16186915	16188733	-	CYP71AP1 Populus trichocarpa (poplar) specialised monoterpenoid geraniol/nerol 10-hydroxylase in the biosynthesis of the iridoid class of plant terpenes	0.0811193	4.20449	2.25371	2.87089	4.65401	4.04534	0.292346	0.0362061	3.06722	0.66681	1.26135	2.97697
Tg07g14870	Scaffold_07	16193589	16198377	-	CYP71AP1 Populus trichocarpa (poplar) specialised monoterpenoid geraniol/nerol 10-hydroxylase in the biosynthesis of the iridoid class of plant terpenes	0	0	0.284612	0.239406	0.108994	0.165936	0	0	0.187525	0.0815353	0.163339	0.0840182
Tg07g14880	Scaffold_07	16202637	16204390	-	CYP71AP1 Populus trichocarpa (poplar) specialised monoterpenoid geraniol/nerol 10-hydroxylase in the biosynthesis of the iridoid class of plant terpenes	0	0	0.0766525	0.135382	6.98551	17.986	31.9315	39.3484	0	0	0	0
Tg07g14890	Scaffold_07	16215515	16217100	+	CYP71AP1 Populus trichocarpa (poplar) specialised monoterpenoid geraniol/nerol 10-hydroxylase in the biosynthesis of the iridoid class of plant terpenes	0	0	0	0.0509161	11.5222	3.24217	0	4.22692	0	0	0	0
Tg07g14910	Scaffold_07	16237645	16238529	-	CYP71AU2 Lycopersicon esculentum (tomato) specialised monoterpenoid geraniol/nerol 10-hydroxylase in the biosynthesis of the iridoid class of plant terpenes	0	0	0.0794625	0	51.7947	14.903	0.719853	50.1477	0	0	0	0
Tg07g15010	Scaffold_07	16310186	16311969	+	CYP71AX1 Lycopersicon esculentum (tomato) specialised monoterpenoid geraniol/nerol 10-hydroxylase in the biosynthesis of the iridoid class of plant terpenes	0	0	0	0	0	0	0	0	0	0	0	0
Tg07g15060	Scaffold_07	16341058	16342812	+	CYP96A85 Sm_unknown	0.158365	0	0	0	6.23425	0.110367	5.58493	2.7566	0	0	0	0
Tg07g15070	Scaffold_07	16348836	16350371	-	CYP96A85 Sm_unknown	1.10181	0	0	0	17.4306	0	0.141824	0.122954	0	0.0838495	0	0
######
Tg08g02370	Scaffold_08	1399669	1401493	+	CYP71AP1 Populus trichocarpa (poplar) specialised monoterpenoid geraniol/nerol 10-hydroxylase in the biosynthesis of the iridoid class of plant terpenes	0	0	0	0	0	0	0	0	0	0	0	0
Tg08g02450	Scaffold_08	1449478	1451156	-	CYP71AP1 Populus trichocarpa (poplar) specialised monoterpenoid geraniol/nerol 10-hydroxylase in the biosynthesis of the iridoid class of plant terpenes	0	0	0	0	5.50395	0	0	0	0	0	0	0
######
Tg08g09410	Scaffold_08	7311787	7313829	-	CfCYP76AH15 Cf manoyl-oxide 11-oxidase	0	0	0	0	0	0	1.60773	0.238939	0	0	0	0
Tg08g09460	Scaffold_08	7358706	7360358	-	CfCYP76AH15 Cf manoyl-oxide 11-oxidase	0	0	0	0	0.404727	0.220058	0.0975362	0.169118	0.198929	0	0.259941	0.534825
Tg08g09560	Scaffold_08	7458290	7460239	-	CYP82G1 Arabidopsis thaliana specialised terpenoid-derived cleavage of the diterpenoid (E,E)-geranyllinalool and the sesquiterpenoid (E)-nerolidol into the acyclic volatile C16-homoterpene 4,8,12-trimethyltrideca-1,3,7,11-tetraene (TMTT) and the C11-homoterpene 4,8-dimethyl-1,3,7-nonatriene (DMNT), respectively	4.32323	0.462342	16.4615	17.8732	66.4257	3.80571	3.39714	9.78298	3.74437	1.31629	7.21445	6.06624
Tg08g09570	Scaffold_08	7463386	7466060	-	CYP82G1 Arabidopsis thaliana specialised terpenoid-derived cleavage of the diterpenoid (E,E)-geranyllinalool and the sesquiterpenoid (E)-nerolidol into the acyclic volatile C16-homoterpene 4,8,12-trimethyltrideca-1,3,7,11-tetraene (TMTT) and the C11-homoterpene 4,8-dimethyl-1,3,7-nonatriene (DMNT), respectively	1.62271	0.0749274	0.0335971	0.197734	2.02568	1.57633	10.3286	4.62516	0.309911	0.0673746	0	0.0694029
Tg08g09580	Scaffold_08	7467496	7469770	-	CYP71D495 Jc_casbene-9-oxidase	0.463136	0.75363	0.337451	1.49037	4.57989	0.0860806	0.0953841	0.0826929	0.972735	1.52259	0.677875	1.04604
Tg08g09590	Scaffold_08	7478841	7481135	-	CYP82D62 Mp_genkwanin_flav	23.7896	29.7212	22.2639	22.5299	13.6072	24.3062	5.64221	16.5141	48.5882	34.3831	31.9587	64.0359
Tg08g09610	Scaffold_08	7486094	7488777	-	CYP71AP1 Populus trichocarpa (poplar) specialised monoterpenoid geraniol/nerol 10-hydroxylase in the biosynthesis of the iridoid class of plant terpenes	11.3959	15.2674	10.9143	15.1088	17.3404	14.3064	27.4262	21.3727	24.0624	23.812	13.3501	14.9464
Tg08g09660	Scaffold_08	7523319	7524967	+	CYP82G1 Arabidopsis thaliana specialised terpenoid-derived cleavage of the diterpenoid (E,E)-geranyllinalool and the sesquiterpenoid (E)-nerolidol into the acyclic volatile C16-homoterpene 4,8,12-trimethyltrideca-1,3,7,11-tetraene (TMTT) and the C11-homoterpene 4,8-dimethyl-1,3,7-nonatriene (DMNT), respectively	0	0	0	0	0.438775	0	0.0925259	0	0	0	0	0
######
Tg09g01630	Scaffold_09	1208311	1210202	-	CYP82D62 Mp_genkwanin_flav	0.535111	0	0	0.0409882	0.116638	0.171661	4.11266	7.45768	0	0	0	0
Tg09g01650	Scaffold_09	1239092	1241218	+	TPS-a	0.208729	0	0	0	0.0955723	0.85681	6.08509	0.714382	0	0	0	0
Tg09g01740	Scaffold_09	1297713	1299528	-	CYP71D16 Nicotiana tabacum (tobacco) specialised mixed, including:sesquiterpenoid,diterpenoid, indole alkaloid, flavonoid 5-epi-aristolochene and 1-deoxycapsidiol to capsidiol in vitro, cembratrienol hydroxylase, limonene 3- and 6-hydroxylase, menthol hydroxylase, thymol and carvacrol, two-step production of (+)-trans-piperitenol, successive reactions at carbon 2 (C-2) of premnaspirodiene, cembra…	3.66215	0	0	0	0	0.151245	1.92734	0.217939	0.0854754	0	0	0
Tg09g01750	Scaffold_09	1308940	1311598	+	TPS-a	0	0	0	0	0	0	0.0432109	0.112383	0	0	0	0
######
Tg09g02050	Scaffold_09	1630812	1631669	+	CYP82D62 Mp_genkwanin_flav	0	0	0	0.0487366	8.50984	5.61111	0	9.9702	0	0	0	0
Tg09g02070	Scaffold_09	1644625	1646866	+	CYP82D62 Mp_genkwanin_flav	0.0633415	0	0.0577107	0.152797	48.7221	21.6473	0.608667	88.8532	0	0	0	0
Tg09g02080	Scaffold_09	1656060	1657729	-	CYP82D62 Mp_genkwanin_flav	3.46719	0.0903946	0	0	0.437745	2.568	15.0441	10.1984	0	0	0	0
Tg09g02110	Scaffold_09	1682180	1683840	-	CYP82D62 Mp_genkwanin_flav	0.35561	0	0	0	0.0813989	0.13081	2.26577	3.37302	0	0	0	0
Tg09g02120	Scaffold_09	1710754	1713704	+	TPS-a	0.155387	0	0	0	0.656584	2.5113	16.6637	2.95505	0	0	0	0
Tg09g02170	Scaffold_09	1763742	1765723	-	CYP82D62 Mp_genkwanin_flav	1.0711	1.45807	1.06538	0.595757	0.173426	0.556861	10.4501	0.713258	0.849571	0.805343	0.879645	1.14837
Tg09g02180	Scaffold_09	1770361	1772387	-	CYP82D62 Mp_genkwanin_flav	0.179908	0.158682	0.127238	0.136432	0.190694	0.322779	10.8826	1.08907	0.231256	0.579514	0.305258	0.016705
######
Tg09g02640	Scaffold_09	2199094	2201572	-	CYP82D62 Mp_genkwanin_flav	37.9001	75.1689	17.8604	13.9245	3.00067	20.1872	159.477	55.9907	48.1554	19.1322	41.5616	69.9652
Tg09g02670	Scaffold_09	2225164	2229710	+	CYP82D62 Mp_genkwanin_flav	0	0	0	0	0.0263506	0	0.266615	0.0385289	0	0	0	0
Tg09g02680	Scaffold_09	2245486	2257959	-	CYP82D62 Mp_genkwanin_flav	0	0	0.164381	0	39.0124	9.07783	1.30867	50.8129	0	0	0	0
Tg09g02690	Scaffold_09	2275384	2277657	-	CYP82D62 Mp_genkwanin_flav	0	0	0.217853	0.219764	225.308	78.8262	0.548092	178.375	0	0.0624112	0	0
Tg09g02700	Scaffold_09	2316121	2318370	-	CYP82D62 Mp_genkwanin_flav	0.21746	1.61983	1.15562	1.36022	0	1.16184	18.6959	3.18117	0.076142	0	2.71808	0.204613
######
Tg09g02980	Scaffold_09	2574342	2575733	-	CYP96A85 Sm_unknown	0	0	0	0.0183422	0.0208748	0	0.0176067	0.0152643	0	0	0	0
Tg09g03000	Scaffold_09	2591899	2592873	-	CYP96A85 Sm_unknown	0	0	0	0.0277937	0.0316209	0	0.0266638	0.0231187	0	0	0	0
######
Tg09g05960	Scaffold_09	7632617	7634230	-	CYP82D62 Mp_genkwanin_flav	0	0	0	0	0	0.0216636	0.0480098	0.20811	0	0	0	0
Tg09g05970	Scaffold_09	7651210	7652890	-	CYP82D62 Mp_genkwanin_flav	1.242	0	0	0	0.270756	2.04044	0.593793	2.37592	0	0.162039	0	0
Tg09g06020	Scaffold_09	7721118	7729866	-	CYP82G1 Arabidopsis thaliana specialised terpenoid-derived cleavage of the diterpenoid (E,E)-geranyllinalool and the sesquiterpenoid (E)-nerolidol into the acyclic volatile C16-homoterpene 4,8,12-trimethyltrideca-1,3,7,11-tetraene (TMTT) and the C11-homoterpene 4,8-dimethyl-1,3,7-nonatriene (DMNT), respectively	10.1929	10.9453	31.8812	32.0608	4.61959	9.55436	20.5524	7.85843	41.5099	34.6661	32.4813	45.4836
Tg09g06040	Scaffold_09	7739642	7743102	-	CYP82G1 Arabidopsis thaliana specialised terpenoid-derived cleavage of the diterpenoid (E,E)-geranyllinalool and the sesquiterpenoid (E)-nerolidol into the acyclic volatile C16-homoterpene 4,8,12-trimethyltrideca-1,3,7,11-tetraene (TMTT) and the C11-homoterpene 4,8-dimethyl-1,3,7-nonatriene (DMNT), respectively	2.54085	5.58663	6.25294	5.32738	9.81341	1.44476	7.59475	5.63622	6.01489	4.226	4.5784	6.56581
Tg09g06060	Scaffold_09	7746740	7747906	-	CYP82D62 Mp_genkwanin_flav	1.00465	4.47932	5.74512	5.1218	0.306745	0.0583684	4.91518	0.700896	5.07532	3.49632	4.71192	4.31492
Tg09g06070	Scaffold_09	7753716	7755811	-	CYP82G1 Arabidopsis thaliana specialised terpenoid-derived cleavage of the diterpenoid (E,E)-geranyllinalool and the sesquiterpenoid (E)-nerolidol into the acyclic volatile C16-homoterpene 4,8,12-trimethyltrideca-1,3,7,11-tetraene (TMTT) and the C11-homoterpene 4,8-dimethyl-1,3,7-nonatriene (DMNT), respectively	0.284148	0	0.0431314	0	1.73455	0.440116	1.78004	11.1829	0	0	0	0
######
Tg09g11340	Scaffold_09	12542201	12547448	+	CYP71AP1 Populus trichocarpa (poplar) specialised monoterpenoid geraniol/nerol 10-hydroxylase in the biosynthesis of the iridoid class of plant terpenes	0.559464	0.584814	0.226464	0.258387	0.673539	0	0.0336069	0.0688745	0	0	0	0
Tg09g11420	Scaffold_09	12600544	12605360	+	CYP93B23 Ob_naringenin_flav	0.511524	0.737203	0.217618	0.293295	0.820397	0	0.133679	0.122728	0	0	0	0
Tg09g11430	Scaffold_09	12614240	12615942	-	CYP71AP1 Populus trichocarpa (poplar) specialised monoterpenoid geraniol/nerol 10-hydroxylase in the biosynthesis of the iridoid class of plant terpenes	1.00875	1.83787	2.45939	2.20473	0.96819	0	0.630896	0.482649	1.81486	1.57815	1.38503	0.88191
Tg09g11450	Scaffold_09	12620564	12625813	+	CYP71AP1 Populus trichocarpa (poplar) specialised monoterpenoid geraniol/nerol 10-hydroxylase in the biosynthesis of the iridoid class of plant terpenes	1.30231	1.52131	0.35385	0.49177	1.08146	0	0.0912187	0.134281	0	0	0	0
Tg09g11510	Scaffold_09	12666382	12668114	-	CYP71AP1 Populus trichocarpa (poplar) specialised monoterpenoid geraniol/nerol 10-hydroxylase in the biosynthesis of the iridoid class of plant terpenes	0.427618	0	0	0	0	0.0397373	6.20858	1.25972	0	0	0	0
Tg09g11530	Scaffold_09	12679757	12681380	-	CYP93B23 Ob_naringenin_flav	0.465188	0	0.042368	0.149699	0	0	1.19759	1.28742	0.195408	0.0849625	0.17022	0.175114
######
Tg09g11650	Scaffold_09	12753713	12755436	-	CYP71AD1 Oryza sativa (rice) specialised monoterpenoid geraniol/nerol 10-hydroxylase in the biosynthesis of the iridoid class of plant terpenes	0	0	0	0	5.16487	0.0802374	0	0.423937	0	0	0	0
Tg09g11720	Scaffold_09	12813336	12814862	-	CYP96A85 Sm_unknown	0.184847	0.187991	0	0.0495696	0.282087	0.815965	0.333109	0.288788	0	0	0	0
######
Tg10g00490	Scaffold_10	316200	318754	-	CYP71AH1 Nicotiana tabacum (tobacco) specialised monoterpenoid geraniol/nerol 10-hydroxylase in the biosynthesis of the iridoid class of plant terpenes	0.472329	0.0504592	0.0526936	0.342029	0.66607	0.176685	1.25189	6.2785	0.121515	0	0.15124	0.031117
Tg10g00510	Scaffold_10	331584	333398	-	CYP71AQ1 Populus trichocarpa (poplar) specialised monoterpenoid geraniol/nerol 10-hydroxylase in the biosynthesis of the iridoid class of plant terpenes	1.34309	0.0471019	0	0	0.254439	0.473444	0.071538	0.206732	0	0	0.0423672	0.0435852
Tg10g00530	Scaffold_10	336464	338356	-	CYP71AU2 Lycopersicon esculentum (tomato) specialised monoterpenoid geraniol/nerol 10-hydroxylase in the biosynthesis of the iridoid class of plant terpenes	0.156399	0.0794594	0.106852	0.0104826	0.167045	0.217993	0.0603896	0.349022	0	0	0.017881	0
Tg10g00540	Scaffold_10	345111	347147	+	CYP71AU2 Lycopersicon esculentum (tomato) specialised monoterpenoid geraniol/nerol 10-hydroxylase in the biosynthesis of the iridoid class of plant terpenes	26.1404	3.8845	10.5757	10.3329	2.39297	3.33411	8.52616	31.702	4.42386	2.99579	1.82625	7.92541
######
Tg10g02030	Scaffold_10	1238781	1242249	-	CYP71AH1 Nicotiana tabacum (tobacco) specialised monoterpenoid geraniol/nerol 10-hydroxylase in the biosynthesis of the iridoid class of plant terpenes	3.64656	3.03472	1.87622	2.13365	0.318	9.04438	36.32	10.7813	5.57	1.55688	4.24571	4.72429
Tg10g02040	Scaffold_10	1248371	1252325	-	CYP71AH1 Nicotiana tabacum (tobacco) specialised monoterpenoid geraniol/nerol 10-hydroxylase in the biosynthesis of the iridoid class of plant terpenes	36.6511	88.6166	15.3078	13.3521	2.53293	79.7419	82.0012	7.5283	57.6987	31.1855	14.8828	40.0951
Tg10g02050	Scaffold_10	1258465	1259810	-	CYP71AQ1 Populus trichocarpa (poplar) specialised monoterpenoid geraniol/nerol 10-hydroxylase in the biosynthesis of the iridoid class of plant terpenes	0	0	0	0	0	0	0	0	0	0	0	0
Tg10g02060	Scaffold_10	1263389	1265952	-	CYP71AH1 Nicotiana tabacum (tobacco) specialised monoterpenoid geraniol/nerol 10-hydroxylase in the biosynthesis of the iridoid class of plant terpenes	0.273951	0	0.0301106	0.342029	0.66607	0.153639	1.23487	6.32014	0.0694373	0	0.15124	0.031117
Tg10g02090	Scaffold_10	1280294	1281181	-	CYP71AQ1 Populus trichocarpa (poplar) specialised monoterpenoid geraniol/nerol 10-hydroxylase in the biosynthesis of the iridoid class of plant terpenes	6.95781	0	0.0791341	0	0.637662	1.86021	0.448043	2.40861	0	0	0	0.327627
Tg10g02100	Scaffold_10	1281478	1282383	-	CYP71AU2 Lycopersicon esculentum (tomato) specialised monoterpenoid geraniol/nerol 10-hydroxylase in the biosynthesis of the iridoid class of plant terpenes	8.31668	0	0.0772196	0	0.881412	1.34156	0.677612	1.28878	0.356141	0.154843	0	0
Tg10g02110	Scaffold_10	1289185	1291120	+	CYP71AU2 Lycopersicon esculentum (tomato) specialised monoterpenoid geraniol/nerol 10-hydroxylase in the biosynthesis of the iridoid class of plant terpenes	19.8659	2.76787	7.76373	7.96479	1.83515	3.194	8.47113	29.1717	3.6442	2.6643	1.51611	8.59685
Tg10g02130	Scaffold_10	1296526	1297374	-	CYP71AQ1 Populus trichocarpa (poplar) specialised monoterpenoid geraniol/nerol 10-hydroxylase in the biosynthesis of the iridoid class of plant terpenes	18.3536	24.2566	26.9835	29.1334	3.31392	0.256461	4.78302	8.63675	13.9812	9.72594	26.1795	29.2333
Tg10g02140	Scaffold_10	1300307	1303481	-	CYP71AQ1 Populus trichocarpa (poplar) specialised monoterpenoid geraniol/nerol 10-hydroxylase in the biosynthesis of the iridoid class of plant terpenes	28.6675	15.0815	2.7593	3.88006	6.56898	0.0420203	5.07525	2.98712	10.0671	13.916	12.5329	9.95721
Tg10g02150	Scaffold_10	1308041	1309704	+	CYP71AU2 Lycopersicon esculentum (tomato) specialised monoterpenoid geraniol/nerol 10-hydroxylase in the biosynthesis of the iridoid class of plant terpenes	0	0.0473117	0	0.0498995	0.0567926	0.0432311	4.1676	0.0830595	0	0	0	0.0875568
Tg10g02170	Scaffold_10	1322286	1323248	-	CYP71AU2 Lycopersicon esculentum (tomato) specialised monoterpenoid geraniol/nerol 10-hydroxylase in the biosynthesis of the iridoid class of plant terpenes	0	0	0	0	0	0	0	0	0	0	0.0721526	0
Tg10g02180	Scaffold_10	1324383	1326147	-	CYP71AQ1 Populus trichocarpa (poplar) specialised monoterpenoid geraniol/nerol 10-hydroxylase in the biosynthesis of the iridoid class of plant terpenes	0	0	0	0	0	0	2.10236	0.542907	0	0	0	0
Tg10g02220	Scaffold_10	1335577	1337279	-	CYP71AU2 Lycopersicon esculentum (tomato) specialised monoterpenoid geraniol/nerol 10-hydroxylase in the biosynthesis of the iridoid class of plant terpenes	0.0928319	1.13296	0.0422745	0.0995781	2.55001	0	1.21884	1.45033	5.65432	8.39272	0.0849219	0
Tg10g02230	Scaffold_10	1344700	1346601	-	CYP71AU2 Lycopersicon esculentum (tomato) specialised monoterpenoid geraniol/nerol 10-hydroxylase in the biosynthesis of the iridoid class of plant terpenes	4.56105	0	0	0.168666	0.095991	0.0730726	11.0628	9.65203	0.0825978	0.143654	0	0
Tg10g02240	Scaffold_10	1352486	1354594	-	CYP71AU2 Lycopersicon esculentum (tomato) specialised monoterpenoid geraniol/nerol 10-hydroxylase in the biosynthesis of the iridoid class of plant terpenes	11.3406	0.0369209	0.0662259	0.155903	1.1535	0.0337736	2.84429	10.5444	0	0.0664039	0	0
Tg10g02260	Scaffold_10	1357025	1359002	-	CYP71AU2 Lycopersicon esculentum (tomato) specialised monoterpenoid geraniol/nerol 10-hydroxylase in the biosynthesis of the iridoid class of plant terpenes	27.5909	10.9546	4.94566	3.66841	14.8871	4.18072	2.83322	9.60893	5.62445	4.82308	2.58466	3.21893
Tg10g02270	Scaffold_10	1361565	1367065	-	CYP71AU2 Lycopersicon esculentum (tomato) specialised monoterpenoid geraniol/nerol 10-hydroxylase in the biosynthesis of the iridoid class of plant terpenes	1.68153	0.396392	0.231657	0.188586	7.70566	1.32589	0.966123	10.9311	0.739697	1.32224	0.661387	2.09671
######
Tg10g05990	Scaffold_10	4437290	4442982	-	CYP71AP1 Populus trichocarpa (poplar) specialised monoterpenoid geraniol/nerol 10-hydroxylase in the biosynthesis of the iridoid class of plant terpenes	0	0	0	0	7.02306	0.04193	0	0.241679	0	0	0	0
Tg10g06000	Scaffold_10	4459324	4465706	-	CYP71AP1 Populus trichocarpa (poplar) specialised monoterpenoid geraniol/nerol 10-hydroxylase in the biosynthesis of the iridoid class of plant terpenes	6.60978	7.4361	3.08221	4.59901	442.387	3.78387	24.7119	60.5824	8.01699	6.25283	1.58336	2.2213
######
Tg10g16220	Scaffold_10	15386917	15389808	+	CYP71AP1 Populus trichocarpa (poplar) specialised monoterpenoid geraniol/nerol 10-hydroxylase in the biosynthesis of the iridoid class of plant terpenes	0	0	0	0	0	0.184061	8.28069	0.247543	0	0	0	0
Tg10g16240	Scaffold_10	15394660	15396870	-	CYP71AP1 Populus trichocarpa (poplar) specialised monoterpenoid geraniol/nerol 10-hydroxylase in the biosynthesis of the iridoid class of plant terpenes	26.5858	0.965555	1.26226	1.18883	25.0249	4.85318	72.2041	19.7145	0.332667	0.723227	0.217266	0.372539
######
Tg11g02590	Scaffold_11	2127164	2128731	+	CYP71AT1 Lycopersicon esculentum (tomato) specialised monoterpenoid geraniol/nerol 10-hydroxylase in the biosynthesis of the iridoid class of plant terpenes	0	0	0.0432288	0	11.498	0.0529333	0	0.6514	0	0	0	0
Tg11g02620	Scaffold_11	2149752	2151324	+	CYP71AT1 Lycopersicon esculentum (tomato) specialised monoterpenoid geraniol/nerol 10-hydroxylase in the biosynthesis of the iridoid class of plant terpenes	0	0	0	0	0.780546	0.683646	0.231648	7.63885	0	0	0	0
Tg11g02630	Scaffold_11	2186732	2188304	+	CYP71AT1 Lycopersicon esculentum (tomato) specialised monoterpenoid geraniol/nerol 10-hydroxylase in the biosynthesis of the iridoid class of plant terpenes	0	0	0	0.0508011	0.693818	1.56388	0.12192	13.8852	0	0	0	0
Tg11g02640	Scaffold_11	2211276	2213067	+	CYP71AT1 Lycopersicon esculentum (tomato) specialised monoterpenoid geraniol/nerol 10-hydroxylase in the biosynthesis of the iridoid class of plant terpenes	0	0	0.0370413	0	0.355744	0.996314	0.0628073	11.2439	0	0	0	0
######
Tg11g11410	Scaffold_11	13532269	13534323	-	CYP72A5 Zea mays (maize) specialised monoterpene indole alkaloid, triterpene saponins secologanin synthesis, catalyzing the conversion of loganin to secologanin; ring-opening of cyclopentane ring through C-C cleavage; CYP72A154 expressed in an engineered yeast strain catalyzed three sequential oxidation steps at C-30 of 11-oxo--amyrin to glycyrrhetinic acid, a glycyrrhizin aglycone. Medicago CYP7…	0.0994238	0	0.203727	0.293318	3.58102	0.184804	0	0.0443828	0	0.0907869	0.0909591	0.093572
Tg11g11420	Scaffold_11	13543007	13543960	-	CYP72A5 Zea mays (maize) specialised monoterpene indole alkaloid, triterpene saponins secologanin synthesis, catalyzing the conversion of loganin to secologanin; ring-opening of cyclopentane ring through C-C cleavage; CYP72A154 expressed in an engineered yeast strain catalyzed three sequential oxidation steps at C-30 of 11-oxo--amyrin to glycyrrhetinic acid, a glycyrrhizin aglycone. Medicago CYP7…	0	0.74554	0.33161	1.17477	0	0.254233	0.187781	0.0814107	1.33822	0.498711	1.83582	1.20151
Tg11g11440	Scaffold_11	13546301	13548253	-	CYP72A5 Zea mays (maize) specialised monoterpene indole alkaloid, triterpene saponins secologanin synthesis, catalyzing the conversion of loganin to secologanin; ring-opening of cyclopentane ring through C-C cleavage; CYP72A154 expressed in an engineered yeast strain catalyzed three sequential oxidation steps at C-30 of 11-oxo--amyrin to glycyrrhetinic acid, a glycyrrhizin aglycone. Medicago CYP7…	0	0	0.254413	0.245221	0.0620179	0	0	0	0	0	1.39412	2.86832
Tg11g11450	Scaffold_11	13550678	13553277	-	CYP72A5 Zea mays (maize) specialised monoterpene indole alkaloid, triterpene saponins secologanin synthesis, catalyzing the conversion of loganin to secologanin; ring-opening of cyclopentane ring through C-C cleavage; CYP72A154 expressed in an engineered yeast strain catalyzed three sequential oxidation steps at C-30 of 11-oxo--amyrin to glycyrrhetinic acid, a glycyrrhizin aglycone. Medicago CYP7…	40.5586	18.1153	12.2228	11.6966	2.1985	20.442	21.0529	19.5445	14.6353	17.128	20.191	28.9977
Tg11g11460	Scaffold_11	13554935	13556911	+	CYP72A5 Zea mays (maize) specialised monoterpene indole alkaloid, triterpene saponins secologanin synthesis, catalyzing the conversion of loganin to secologanin; ring-opening of cyclopentane ring through C-C cleavage; CYP72A154 expressed in an engineered yeast strain catalyzed three sequential oxidation steps at C-30 of 11-oxo--amyrin to glycyrrhetinic acid, a glycyrrhizin aglycone. Medicago CYP7…	0	0	0	0	0.108994	0.041484	14.5718	0.438365	0	0	0	0.168036
Tg11g11470	Scaffold_11	13557607	13559892	+	CYP72A5 Zea mays (maize) specialised monoterpene indole alkaloid, triterpene saponins secologanin synthesis, catalyzing the conversion of loganin to secologanin; ring-opening of cyclopentane ring through C-C cleavage; CYP72A154 expressed in an engineered yeast strain catalyzed three sequential oxidation steps at C-30 of 11-oxo--amyrin to glycyrrhetinic acid, a glycyrrhizin aglycone. Medicago CYP7…	0	0	0.0328667	0	0.0440349	0	33.8216	0.933876	0	0	0.0659906	0.0678919
Tg11g11480	Scaffold_11	13560867	13563109	+	CYP72A5 Zea mays (maize) specialised monoterpene indole alkaloid, triterpene saponins secologanin synthesis, catalyzing the conversion of loganin to secologanin; ring-opening of cyclopentane ring through C-C cleavage; CYP72A154 expressed in an engineered yeast strain catalyzed three sequential oxidation steps at C-30 of 11-oxo--amyrin to glycyrrhetinic acid, a glycyrrhizin aglycone. Medicago CYP7…	0.110704	0	0	0	0.0225208	0	47.2279	1.20226	0	0	0	0
Tg11g11580	Scaffold_11	13658233	13661010	-	CYP85A1 Arabidopsis thaliana general Brassinolide triterpenoid phytohormone catalyses the C-6 oxidation of 6-deoxocastasterone (6-deoxoCS) to castasterone (CS), the immediate precursor of brassinolide; also catalyzes the BaeyerVilliger oxidation of TE and TY to 7-oxateasterone and 7-oxatyphasterol, respectively (lactonization reactions)	0	0	0	0	0.692256	0	0	0	0	0	0	0
######
Tg12g09930	Scaffold_12	10074932	10079781	+	TPS-b	0.0870365	0.198828	0.109034	0.0174969	15.1983	0.313361	0.151219	1.17983	0	0.0596332	0	0
Tg12g09940	Scaffold_12	10086012	10088762	+	TPS-b	3.03682	0.7903	0.118074	0.138985	5.57829	2.4375	0.0991007	1.0345	0.0404225	0	0	0.108669
Tg12g09950	Scaffold_12	10102713	10109478	+	TPS-b	0	0	0.0120899	0	2.83029	0	0.0614969	0.81747	0.0836407	0	0	0
Tg12g09960	Scaffold_12	10113511	10116435	+	TPS-b	0.0258103	0	0.0235118	0.103794	6.32937	0.749473	0.518228	1.50331	0	0	0	0
Tg12g09970	Scaffold_12	10136910	10139417	+	TPS-b	0	0	0	0	0	0.0724842	0.44176	0.452604	0	0	0	0
Tg12g09990	Scaffold_12	10172490	10178079	+	TPS-b	0	0	0	0	0.898722	0	0	0	0	0	0	0
Tg12g10010	Scaffold_12	10198234	10200697	+	TPS-b	0	0	0	0	0	0	0	0.00856075	0	0	0	0
######
Tg13g04140	Scaffold_13	3218105	3221373	-	CYP72A61 Glycine max (soybean) specialised monoterpene indole alkaloid, triterpene saponins secologanin synthesis, catalyzing the conversion of loganin to secologanin; ring-opening of cyclopentane ring through C-C cleavage; CYP72A154 expressed in an engineered yeast strain catalyzed three sequential oxidation steps at C-30 of 11-oxo--amyrin to glycyrrhetinic acid, a glycyrrhizin aglycone. Medicag…	13.8263	120.338	147.948	130.408	27.0578	7.1751	24.0785	15.6359	148.959	163.188	122.68	96.1948
Tg13g04150	Scaffold_13	3225905	3228880	-	CYP72A61 Glycine max (soybean) specialised monoterpene indole alkaloid, triterpene saponins secologanin synthesis, catalyzing the conversion of loganin to secologanin; ring-opening of cyclopentane ring through C-C cleavage; CYP72A154 expressed in an engineered yeast strain catalyzed three sequential oxidation steps at C-30 of 11-oxo--amyrin to glycyrrhetinic acid, a glycyrrhizin aglycone. Medicag…	0.227062	0	0.0413615	0.0568293	0.471244	0.921413	1.98744	0.317573	0	0.055296	0.0415418	0
Tg13g04160	Scaffold_13	3232491	3235963	-	CYP72A61 Glycine max (soybean) specialised monoterpene indole alkaloid, triterpene saponins secologanin synthesis, catalyzing the conversion of loganin to secologanin; ring-opening of cyclopentane ring through C-C cleavage; CYP72A154 expressed in an engineered yeast strain catalyzed three sequential oxidation steps at C-30 of 11-oxo--amyrin to glycyrrhetinic acid, a glycyrrhizin aglycone. Medicag…	45.1787	38.0201	19.9214	19.1548	59.0843	88.0186	98.0123	84.0214	16.7935	18.0791	16.4549	15.7806
Tg13g04170	Scaffold_13	3240224	3243631	-	CYP72A61 Glycine max (soybean) specialised monoterpene indole alkaloid, triterpene saponins secologanin synthesis, catalyzing the conversion of loganin to secologanin; ring-opening of cyclopentane ring through C-C cleavage; CYP72A154 expressed in an engineered yeast strain catalyzed three sequential oxidation steps at C-30 of 11-oxo--amyrin to glycyrrhetinic acid, a glycyrrhizin aglycone. Medicag…	26.4226	26.0815	6.57498	8.73719	83.5783	36.8355	43.1398	51.422	11.0465	11.6863	3.70574	1.95354
Tg13g04180	Scaffold_13	3246656	3248673	-	CYP72A7 Arabidopsis thaliana specialised monoterpene indole alkaloid, triterpene saponins secologanin synthesis, catalyzing the conversion of loganin to secologanin; ring-opening of cyclopentane ring through C-C cleavage; CYP72A154 expressed in an engineered yeast strain catalyzed three sequential oxidation steps at C-30 of 11-oxo--amyrin to glycyrrhetinic acid, a glycyrrhizin aglycone. Medicago …	0.454123	0.461801	0.454976	0.146132	44.5094	7.63859	0.327344	2.59464	0.190765	0.165888	0	0
Tg13g04190	Scaffold_13	3260275	3262958	-	CYP72A61 Glycine max (soybean) specialised monoterpene indole alkaloid, triterpene saponins secologanin synthesis, catalyzing the conversion of loganin to secologanin; ring-opening of cyclopentane ring through C-C cleavage; CYP72A154 expressed in an engineered yeast strain catalyzed three sequential oxidation steps at C-30 of 11-oxo--amyrin to glycyrrhetinic acid, a glycyrrhizin aglycone. Medicag…	2.90845	1.68926	0.87047	0.816954	0.405759	2.97295	14.5249	1.8916	0.785495	0.758958	0.0760091	0
Tg13g04200	Scaffold_13	3270452	3273287	+	CYP72A61 Glycine max (soybean) specialised monoterpene indole alkaloid, triterpene saponins secologanin synthesis, catalyzing the conversion of loganin to secologanin; ring-opening of cyclopentane ring through C-C cleavage; CYP72A154 expressed in an engineered yeast strain catalyzed three sequential oxidation steps at C-30 of 11-oxo--amyrin to glycyrrhetinic acid, a glycyrrhizin aglycone. Medicag…	0	0	0	0	2.55026	0	0	0	0	0	0	0
Tg13g04220	Scaffold_13	3294121	3296889	+	CYP72A7 Arabidopsis thaliana specialised monoterpene indole alkaloid, triterpene saponins secologanin synthesis, catalyzing the conversion of loganin to secologanin; ring-opening of cyclopentane ring through C-C cleavage; CYP72A154 expressed in an engineered yeast strain catalyzed three sequential oxidation steps at C-30 of 11-oxo--amyrin to glycyrrhetinic acid, a glycyrrhizin aglycone. Medicago …	0	0	0	0	3.87679	0.203524	0.0451045	1.13398	0	0	0	0
Tg13g04240	Scaffold_13	3305706	3308391	+	CYP72A61 Glycine max (soybean) specialised monoterpene indole alkaloid, triterpene saponins secologanin synthesis, catalyzing the conversion of loganin to secologanin; ring-opening of cyclopentane ring through C-C cleavage; CYP72A154 expressed in an engineered yeast strain catalyzed three sequential oxidation steps at C-30 of 11-oxo--amyrin to glycyrrhetinic acid, a glycyrrhizin aglycone. Medicag…	18.0029	0	0.0294859	0.347058	2.65932	25.8938	118.975	26.4964	0.340059	0.059132	0.11841	0
Tg13g04250	Scaffold_13	3309960	3312236	-	CYP72A61 Glycine max (soybean) specialised monoterpene indole alkaloid, triterpene saponins secologanin synthesis, catalyzing the conversion of loganin to secologanin; ring-opening of cyclopentane ring through C-C cleavage; CYP72A154 expressed in an engineered yeast strain catalyzed three sequential oxidation steps at C-30 of 11-oxo--amyrin to glycyrrhetinic acid, a glycyrrhizin aglycone. Medicag…	0.368018	0.0535104	0.023938	0	0.0320969	0.317611	0.297788	0.187761	0	0.0480034	0	0
Tg13g04260	Scaffold_13	3313290	3317402	-	CYP72A1v1 Catharanthus roseus specialised monoterpene indole alkaloid, triterpene saponins secologanin synthesis, catalyzing the conversion of loganin to secologanin; ring-opening of cyclopentane ring through C-C cleavage; CYP72A154 expressed in an engineered yeast strain catalyzed three sequential oxidation steps at C-30 of 11-oxo--amyrin to glycyrrhetinic acid, a glycyrrhizin aglycone. Medicago…	4.81704	1.70105	0.130148	0	0.373739	0.398306	1.99663	0.692377	0.514512	0.484702	0	0
Tg13g04270	Scaffold_13	3318678	3321509	-	CYP72A7 Arabidopsis thaliana specialised monoterpene indole alkaloid, triterpene saponins secologanin synthesis, catalyzing the conversion of loganin to secologanin; ring-opening of cyclopentane ring through C-C cleavage; CYP72A154 expressed in an engineered yeast strain catalyzed three sequential oxidation steps at C-30 of 11-oxo--amyrin to glycyrrhetinic acid, a glycyrrhizin aglycone. Medicago …	9.18748	2.41713	5.28716	3.77526	1.84149	0.212389	22.5931	1.26499	6.67233	8.26501	6.10475	3.01109
Tg13g04280	Scaffold_13	3324392	3327313	-	CYP72A7 Arabidopsis thaliana specialised monoterpene indole alkaloid, triterpene saponins secologanin synthesis, catalyzing the conversion of loganin to secologanin; ring-opening of cyclopentane ring through C-C cleavage; CYP72A154 expressed in an engineered yeast strain catalyzed three sequential oxidation steps at C-30 of 11-oxo--amyrin to glycyrrhetinic acid, a glycyrrhizin aglycone. Medicago …	4.6688	5.92988	4.43021	4.71471	2.77824	1.59071	8.35267	4.70586	3.75965	2.13221	3.20267	2.05015
######
Tg13g05530	Scaffold_13	4668725	4674082	+	CYP72A61 Glycine max (soybean) specialised monoterpene indole alkaloid, triterpene saponins secologanin synthesis, catalyzing the conversion of loganin to secologanin; ring-opening of cyclopentane ring through C-C cleavage; CYP72A154 expressed in an engineered yeast strain catalyzed three sequential oxidation steps at C-30 of 11-oxo--amyrin to glycyrrhetinic acid, a glycyrrhizin aglycone. Medicag…	0.403002	0	0	0.0432197	0	0.636621	2.53128	0.827411	0	0	0	0
Tg13g05550	Scaffold_13	4690769	4693069	+	CYP72A5 Zea mays (maize) specialised monoterpene indole alkaloid, triterpene saponins secologanin synthesis, catalyzing the conversion of loganin to secologanin; ring-opening of cyclopentane ring through C-C cleavage; CYP72A154 expressed in an engineered yeast strain catalyzed three sequential oxidation steps at C-30 of 11-oxo--amyrin to glycyrrhetinic acid, a glycyrrhizin aglycone. Medicago CYP7…	5.85965	8.22937	6.2704	4.1243	4.79266	2.56175	4.72892	3.8443	5.20932	3.31379	6.29877	6.35268
######
Tg13g09900	Scaffold_13	11083154	11084551	+	CYP96A85 Sm_unknown	1.22498	0	0	0	1.86959	0.047437	3.88968	4.42031	0	0	0	0
Tg13g09910	Scaffold_13	11099376	11101020	+	CYP96A85 Sm_unknown	7.23025	3.71816	0.387397	1.55093	1.50566	0.15809	2.18973	0.037967	0	0	1.94517	0.320181
######
Tg13g10290	Scaffold_13	11441041	11442939	-	CYP76AH4 Ro_ferruginol	1.90303	0.154675	0.20803	0.285702	26.3415	2.15732	5.95675	4.21276	0.159912	0.139059	0	0.214879
Tg13g10310	Scaffold_13	11448144	11450684	-	CYP76B4 Medicago sativa (alfalfa) specialised iridoid monoterpenoid, xenobiotics detoxification dual geraniol-10 hydroxylase/3'-hydroxylation of naringenin to produce eriodictyol; 7-ethoxycoumarin O-de-ethylase	0	0	0.0367569	0.0865502	0.0985138	0.187481	3.36552	8.46482	0.0847645	0.0737109	0	0
######
Tg14g06590	Scaffold_14	4812043	4815205	-	CYP714A1 Arabidopsis thaliana general diterpenoid phytohormone GA inactivation of early GA intermediates; yeast expressed. Recombinant CYP714A1 protein catalyzes the conversion of GA12 to 16-carboxylated GA12 (16-carboxy-16,17-dihydro GA12), a previously unidentified GA metabolite. When GA12 was used as a substrate for CYP714A2, 12a-hydroxy GA12 (GA111) was produced as a major product and 13-hydr…	5.66479	0.274297	0.163795	0.241117	0.439089	8.35605	25.7174	5.73944	0.0944309	0.246349	0.246759	0.0846181
Tg14g06600	Scaffold_14	4825983	4828587	-	CYP714A1 Arabidopsis thaliana general diterpenoid phytohormone GA inactivation of early GA intermediates; yeast expressed. Recombinant CYP714A1 protein catalyzes the conversion of GA12 to 16-carboxylated GA12 (16-carboxy-16,17-dihydro GA12), a previously unidentified GA metabolite. When GA12 was used as a substrate for CYP714A2, 12a-hydroxy GA12 (GA111) was produced as a major product and 13-hydr…	6.41743	0.218487	0.359273	0.5382	11.2461	3.23127	14.2856	3.5201	0.0753196	0.261991	0	0
######
Tg14g06840	Scaffold_14	5046823	5051403	+	TPS-g	0.264953	0	0	0	0.161686	1.84631	14.134	5.88255	0	0	0	0
Tg14g06920	Scaffold_14	5140261	5143874	+	CYP73A4 Cr_cinnamate-4-oxygenase_flav	7.97195	3.0444	4.90397	8.62067	390.318	10.6674	67.1014	167.579	5.69029	5.97529	5.10962	6.09032
######
Tg15g05660	Scaffold_15	7733126	7734928	+	CYP71BE52 Sp_salviol	3.52734	10.659	33.7755	27.6265	3.11842	3.0013	10.3708	2.50161	14.8253	6.51683	4.79464	8.69057
Tg15g05680	Scaffold_15	7747722	7749287	+	CYP71AQ1 Populus trichocarpa (poplar) specialised monoterpenoid geraniol/nerol 10-hydroxylase in the biosynthesis of the iridoid class of plant terpenes	2.03496e-05	3.1826e-05	2.84676e-06	6.66686e-06	1.41037e-06	2.02916e-07	2.98009e-05	22.8352	7.01233e-06	2.12472e-06	1.4967e-06	1.93771e-06
######
Tg15g12160	Scaffold_15	12434101	12436460	+	CYP72A5 Zea mays (maize) specialised monoterpene indole alkaloid, triterpene saponins secologanin synthesis, catalyzing the conversion of loganin to secologanin; ring-opening of cyclopentane ring through C-C cleavage; CYP72A154 expressed in an engineered yeast strain catalyzed three sequential oxidation steps at C-30 of 11-oxo--amyrin to glycyrrhetinic acid, a glycyrrhizin aglycone. Medicago CYP7…	90.2641	86.769	47.4653	43.3084	3.13337	8.0156	27.5963	2.62035	48.2601	45.9746	33.0839	41.8416
Tg15g12170	Scaffold_15	12437749	12439622	+	CYP72A5 Zea mays (maize) specialised monoterpene indole alkaloid, triterpene saponins secologanin synthesis, catalyzing the conversion of loganin to secologanin; ring-opening of cyclopentane ring through C-C cleavage; CYP72A154 expressed in an engineered yeast strain catalyzed three sequential oxidation steps at C-30 of 11-oxo--amyrin to glycyrrhetinic acid, a glycyrrhizin aglycone. Medicago CYP7…	0	0.0939953	0.294621	0.247848	0	0.171782	0	0	0	0	0.0845477	0.0869784
######
Tg16g06870	Scaffold_16	6268321	6270317	+	CYP706B1 Gossypium arboreum (cotton, Malvales) specialised sesquiterpenoid d-cadienene 8-hydroxylation; (-)-a-cubebene, (-)-a-muurolene, a-humulene, and, to a smaller extent, (-)-d-cadinene served as alternative substrates for (+)-d-cadinene-8-hydroxylase and were converted to mono-hydroxylated products	3.32102	0	0	0	1.32181	0.0335413	36.3498	4.63984	0	0	0.0660284	0
Tg16g06880	Scaffold_16	6302603	6303388	+	CYP706B1 Gossypium arboreum (cotton, Malvales) specialised sesquiterpenoid d-cadienene 8-hydroxylation; (-)-a-cubebene, (-)-a-muurolene, a-humulene, and, to a smaller extent, (-)-d-cadinene served as alternative substrates for (+)-d-cadinene-8-hydroxylase and were converted to mono-hydroxylated products	0.809797	0	0	0	0	3.10707	0	0.814053	0	0	0	0
######
Tg16g12750	Scaffold_16	13542313	13545433	+	CYP71AP1 Populus trichocarpa (poplar) specialised monoterpenoid geraniol/nerol 10-hydroxylase in the biosynthesis of the iridoid class of plant terpenes	18.3467	14.7082	18.053	31.0629	6.20206	0.367907	3.80507	4.32947	26.5876	30.0839	47.0451	44.055
Tg16g12760	Scaffold_16	13546810	13548976	-	CYP71AQ1 Populus trichocarpa (poplar) specialised monoterpenoid geraniol/nerol 10-hydroxylase in the biosynthesis of the iridoid class of plant terpenes	0.282238	0.382757	0.556946	0.403674	1.14859	0	0.145321	0	0.790374	1.97599	0.258193	0.708305
Tg16g12780	Scaffold_16	13559034	13561094	+	CYP71AQ1 Populus trichocarpa (poplar) specialised monoterpenoid geraniol/nerol 10-hydroxylase in the biosynthesis of the iridoid class of plant terpenes	0	0	0	0	1.25721	0.344532	0.0424194	0.919367	0	0	0.0753624	0
Tg16g12790	Scaffold_16	13564847	13567195	+	CYP71AQ1 Populus trichocarpa (poplar) specialised monoterpenoid geraniol/nerol 10-hydroxylase in the biosynthesis of the iridoid class of plant terpenes	9.28697	16.7843	2.93717	5.1648	79.1238	1.79795	8.81032	3.91495	13.2758	10.0916	8.9669	5.50255
Tg16g12820	Scaffold_16	13580994	13582559	+	CYP71AQ1 Populus trichocarpa (poplar) specialised monoterpenoid geraniol/nerol 10-hydroxylase in the biosynthesis of the iridoid class of plant terpenes	0	0	0.0653598	0.154187	0	0	0.147938	0	0.150723	0.131064	0	0
Tg16g12830	Scaffold_16	13584509	13585817	+	CYP71AQ1 Populus trichocarpa (poplar) specialised monoterpenoid geraniol/nerol 10-hydroxylase in the biosynthesis of the iridoid class of plant terpenes	0.117831	0.120024	0.0536425	0.69547	0.0719473	0.0547628	0.364075	0.157824	0.742217	0.430279	2.04863	0.887311
Tg16g12880	Scaffold_16	13609690	13612093	+	CYP71AX1 Lycopersicon esculentum (tomato) specialised monoterpenoid geraniol/nerol 10-hydroxylase in the biosynthesis of the iridoid class of plant terpenes	0	0	0	0.0356973	5.68892	5.53727	0.342792	4.85375	0.559608	0.121659	0.0608955	0
Tg16g12890	Scaffold_16	13612752	13614726	-	CYP71AQ1 Populus trichocarpa (poplar) specialised monoterpenoid geraniol/nerol 10-hydroxylase in the biosynthesis of the iridoid class of plant terpenes	10.7831	1.46585	0.38047	0.570025	6.74327	61.694	47.2263	20.4707	2.63219	0.971069	0.347267	0.643082
Tg16g12900	Scaffold_16	13616422	13618074	-	CYP71AQ1 Populus trichocarpa (poplar) specialised monoterpenoid geraniol/nerol 10-hydroxylase in the biosynthesis of the iridoid class of plant terpenes	0.0951449	0	0.216633	0.153095	0.116161	0.7958	21.4817	2.97298	12.1896	0.260654	0.17408	0.179083
Tg16g12940	Scaffold_16	13636752	13638670	+	CYP71AQ1 Populus trichocarpa (poplar) specialised monoterpenoid geraniol/nerol 10-hydroxylase in the biosynthesis of the iridoid class of plant terpenes	4.73783	1.89403	0.0353762	0.0832918	11.993	0.685627	0.839719	51.5127	0	0.0709423	0	0
######
Tg17g01170	Scaffold_17	920673	922706	-	CYP71BE52 Sm_unknown	0.0996597	0.1014	0.58994	0.908775	4.41086	0.185243	0.718414	0.0889763	0.837196	0.364008	1.27645	0
Tg17g01220	Scaffold_17	967271	969402	+	CYP710A1 Arabidopsis thaliana general triterpenoid phytohormone Brassinolide beta-sitosterol C22-sterol desaturase; conversion of both 24-epi-campesterol and -sitosterol to brassicasterol and stigmasterol, respectively	0.576155	0.844889	1.16652	1.85315	3.43773	5.02598	2.53755	2.91403	1.4123	1.28662	1.34648	0.542077
######
Tg17g01880	Scaffold_17	1503662	1509342	-	CYP706B1 Gossypium arboreum (cotton, Malvales) specialised sesquiterpenoid d-cadienene 8-hydroxylation; (-)-a-cubebene, (-)-a-muurolene, a-humulene, and, to a smaller extent, (-)-d-cadinene served as alternative substrates for (+)-d-cadinene-8-hydroxylase and were converted to mono-hydroxylated products	0.0763055	0.0775257	0.173778	0.981927	0	0.0354516	0.0982103	0	0	0.209093	0	0
Tg17g01920	Scaffold_17	1538289	1540509	-	CYP706B1 Gossypium arboreum (cotton, Malvales) specialised sesquiterpenoid d-cadienene 8-hydroxylation; (-)-a-cubebene, (-)-a-muurolene, a-humulene, and, to a smaller extent, (-)-d-cadinene served as alternative substrates for (+)-d-cadinene-8-hydroxylase and were converted to mono-hydroxylated products	9.55727	0	0.0659598	0.116456	0.795364	41.8453	119.626	45.1261	0	0.132274	0.132437	0
Tg17g01930	Scaffold_17	1550180	1552242	-	CYP706B1 Gossypium arboreum (cotton, Malvales) specialised sesquiterpenoid d-cadienene 8-hydroxylation; (-)-a-cubebene, (-)-a-muurolene, a-humulene, and, to a smaller extent, (-)-d-cadinene served as alternative substrates for (+)-d-cadinene-8-hydroxylase and were converted to mono-hydroxylated products	0.249295	4.22315	2.34648	2.31718	0.0507199	0.231658	24.5718	5.00717	2.26921	1.8215	0.0760091	0
Tg17g01950	Scaffold_17	1571445	1573849	-	CYP706B1 Gossypium arboreum (cotton, Malvales) specialised sesquiterpenoid d-cadienene 8-hydroxylation; (-)-a-cubebene, (-)-a-muurolene, a-humulene, and, to a smaller extent, (-)-d-cadinene served as alternative substrates for (+)-d-cadinene-8-hydroxylase and were converted to mono-hydroxylated products	0.276055	0	0.209522	0.93769	0	0	4.57991	0.164298	0.19327	0	0	0
Tg17g01980	Scaffold_17	1601635	1603571	-	CYP706B1 Gossypium arboreum (cotton, Malvales) specialised sesquiterpenoid d-cadienene 8-hydroxylation; (-)-a-cubebene, (-)-a-muurolene, a-humulene, and, to a smaller extent, (-)-d-cadinene served as alternative substrates for (+)-d-cadinene-8-hydroxylase and were converted to mono-hydroxylated products	0.644129	0	0	0	0.33702	0.0855145	0.315856	3.67617	0	0.084033	0	0
######
Tg17g04200	Scaffold_17	3625658	3627612	+	CYP76B4 Medicago sativa (alfalfa) specialised iridoid monoterpenoid, xenobiotics detoxification dual geraniol-10 hydroxylase/3'-hydroxylation of naringenin to produce eriodictyol; 7-ethoxycoumarin O-de-ethylase	0	0	0.0400077	0	52.5855	1.59192	0.0452303	5.94061	0	0	0	0
Tg17g04240	Scaffold_17	3670204	3672450	-	CYP71BE52 Sm_unknown	0	0	0	0.0600191	35.3805	0.0519892	0	0.0499434	0	0	0	0
######
Tg17g10040	Scaffold_17	10339656	10342432	-	CYP72A7 Arabidopsis thaliana specialised monoterpene indole alkaloid, triterpene saponins secologanin synthesis, catalyzing the conversion of loganin to secologanin; ring-opening of cyclopentane ring through C-C cleavage; CYP72A154 expressed in an engineered yeast strain catalyzed three sequential oxidation steps at C-30 of 11-oxo--amyrin to glycyrrhetinic acid, a glycyrrhizin aglycone. Medicago …	3.51551	5.5386	3.0469	3.80745	2.30672	6.8079	6.06829	5.1411	1.59838	1.1915	0.397432	0.481351
Tg17g10060	Scaffold_17	10351151	10353278	-	CYP72A7 Arabidopsis thaliana specialised monoterpene indole alkaloid, triterpene saponins secologanin synthesis, catalyzing the conversion of loganin to secologanin; ring-opening of cyclopentane ring through C-C cleavage; CYP72A154 expressed in an engineered yeast strain catalyzed three sequential oxidation steps at C-30 of 11-oxo--amyrin to glycyrrhetinic acid, a glycyrrhizin aglycone. Medicago …	0	0	0	0	0	0	0.0465619	0.161466	0	0	0	0
Tg17g10090	Scaffold_17	10366323	10368514	-	CYP72A5 Zea mays (maize) specialised monoterpene indole alkaloid, triterpene saponins secologanin synthesis, catalyzing the conversion of loganin to secologanin; ring-opening of cyclopentane ring through C-C cleavage; CYP72A154 expressed in an engineered yeast strain catalyzed three sequential oxidation steps at C-30 of 11-oxo--amyrin to glycyrrhetinic acid, a glycyrrhizin aglycone. Medicago CYP7…	2.35296	0.0920267	0.680016	1.18912	7.01563	0.630757	1.14159	0.848307	0.475203	0.371909	0.082785	0
######
Tg18g00920	Scaffold_18	526326	528114	+	CYP714A1 Arabidopsis thaliana general diterpenoid phytohormone GA inactivation of early GA intermediates; yeast expressed. Recombinant CYP714A1 protein catalyzes the conversion of GA12 to 16-carboxylated GA12 (16-carboxy-16,17-dihydro GA12), a previously unidentified GA metabolite. When GA12 was used as a substrate for CYP714A2, 12a-hydroxy GA12 (GA111) was produced as a major product and 13-hydr…	0.0969008	0	0.0441253	0.051975	6.21111	3.60221	1.14756	8.17531	0	0.353944	0	0
Tg18g00930	Scaffold_18	529245	531243	+	CYP714A1 Arabidopsis thaliana general diterpenoid phytohormone GA inactivation of early GA intermediates; yeast expressed. Recombinant CYP714A1 protein catalyzes the conversion of GA12 to 16-carboxylated GA12 (16-carboxy-16,17-dihydro GA12), a previously unidentified GA metabolite. When GA12 was used as a substrate for CYP714A2, 12a-hydroxy GA12 (GA111) was produced as a major product and 13-hydr…	0.359413	0	0.204598	0.048189	1.91964	1.16901	0.0925259	0.641717	0.566182	0.492348	0	0
######
Tg18g07450	Scaffold_18	5596619	5598641	-	CYP73A4 Cr_cinnamate-4-oxygenase_flav	0	0	0	0.044327	0.756803	0.192035	64.9018	13.9096	0	0	0	0
Tg18g07460	Scaffold_18	5601238	5606042	-	CYP73A4 Cr_cinnamate-4-oxygenase_flav	9.97803	17.0273	2.76782	5.68086	73.9836	6.94449	165.002	150.193	67.7529	75.9816	26.4786	39.4121
######
Tg18g08280	Scaffold_18	6094310	6096381	-	CYP82G1 Arabidopsis thaliana specialised terpenoid-derived cleavage of the diterpenoid (E,E)-geranyllinalool and the sesquiterpenoid (E)-nerolidol into the acyclic volatile C16-homoterpene 4,8,12-trimethyltrideca-1,3,7,11-tetraene (TMTT) and the C11-homoterpene 4,8-dimethyl-1,3,7-nonatriene (DMNT), respectively	133.039	1.81287	0.247329	0.332756	67.1351	16.9033	3.37471	46.2213	0	0	0	0
Tg18g08290	Scaffold_18	6108039	6112261	-	CYP82G1 Arabidopsis thaliana specialised terpenoid-derived cleavage of the diterpenoid (E,E)-geranyllinalool and the sesquiterpenoid (E)-nerolidol into the acyclic volatile C16-homoterpene 4,8,12-trimethyltrideca-1,3,7,11-tetraene (TMTT) and the C11-homoterpene 4,8-dimethyl-1,3,7-nonatriene (DMNT), respectively	0.48793	0.0902027	0	0	5.09021	0.123663	0.75366	0.791974	0	0	0	0
######
Tg18g10960	Scaffold_18	8238505	8240632	+	CYP71AQ1 Populus trichocarpa (poplar) specialised monoterpenoid geraniol/nerol 10-hydroxylase in the biosynthesis of the iridoid class of plant terpenes	1.97319	0	0	0.162766	38.9762	1.93926	6.87651	4.74202	0.159431	0.277281	0	0
Tg18g10970	Scaffold_18	8255700	8257891	-	CYP71AQ1 Populus trichocarpa (poplar) specialised monoterpenoid geraniol/nerol 10-hydroxylase in the biosynthesis of the iridoid class of plant terpenes	0	0	0	0	0	0	2.16051	1.36575	0	0	0	0
Tg18g10980	Scaffold_18	8282864	8286963	+	TPS-a	0	0	0	0	0	0	0.661847	4.07797	0	0	0	0.0288025
Tg18g11050	Scaffold_18	8369766	8371580	-	CYP96A85 Sm_unknown	0	0	0	0.0409136	4.56388	0.301338	5.1855	1.39631	0	0	0	0
######
Tg18g14450	Scaffold_18	11198639	11202622	+	TPS-c	0	0	0.0257051	0	4.9403	0	0.0290436	0	0	0	0	0
Tg18g14460	Scaffold_18	11211876	11216597	+	TPS-c	0.812011	7.4186	4.86109	2.84607	2.28694	0.145084	0.321544	0.306621	28.4464	0	0.0571197	0
######
Tg18g14800	Scaffold_18	11518372	11520526	-	CYP708A1 Arabidopsis thaliana specialised triterpenoid thalianol hydroxylase	0	0	0.0294622	0	0	0	0.633348	0.163771	0.0679413	0	0	0
Tg18g14830	Scaffold_18	11547980	11550968	-	CYP76B4 Medicago sativa (alfalfa) specialised iridoid monoterpenoid, xenobiotics detoxification dual geraniol-10 hydroxylase/3'-hydroxylation of naringenin to produce eriodictyol; 7-ethoxycoumarin O-de-ethylase	17.8771	17.379	5.94351	9.09325	25.7108	8.52115	28.552	14.3693	6.13877	6.56033	2.22748	3.03155
######
Tg19g00920	Scaffold_19	946146	949431	+	CYP706B1 Gossypium arboreum (cotton, Malvales) specialised sesquiterpenoid d-cadienene 8-hydroxylation; (-)-a-cubebene, (-)-a-muurolene, a-humulene, and, to a smaller extent, (-)-d-cadinene served as alternative substrates for (+)-d-cadinene-8-hydroxylase and were converted to mono-hydroxylated products	0	0	0	0.0438374	0.286905	0.158263	1.57366	7.22466	0	0	0	0
Tg19g00930	Scaffold_19	956559	958323	-	CYP706B1 Gossypium arboreum (cotton, Malvales) specialised sesquiterpenoid d-cadienene 8-hydroxylation; (-)-a-cubebene, (-)-a-muurolene, a-humulene, and, to a smaller extent, (-)-d-cadinene served as alternative substrates for (+)-d-cadinene-8-hydroxylase and were converted to mono-hydroxylated products	0.0922205	0	0	0.0989212	1.09303	0.128554	0.094965	0.740966	0.0968469	0.168434	0	0
######
Tg19g01110	Scaffold_19	1088004	1090066	-	CYP706B1 Gossypium arboreum (cotton, Malvales) specialised sesquiterpenoid d-cadienene 8-hydroxylation; (-)-a-cubebene, (-)-a-muurolene, a-humulene, and, to a smaller extent, (-)-d-cadinene served as alternative substrates for (+)-d-cadinene-8-hydroxylase and were converted to mono-hydroxylated products	0.0410886	0	0.0374274	0	0.305122	0.636357	9.46253	7.19513	0	0	0	0
Tg19g01120	Scaffold_19	1100770	1102853	-	CYP706B1 Gossypium arboreum (cotton, Malvales) specialised sesquiterpenoid d-cadienene 8-hydroxylation; (-)-a-cubebene, (-)-a-muurolene, a-humulene, and, to a smaller extent, (-)-d-cadinene served as alternative substrates for (+)-d-cadinene-8-hydroxylase and were converted to mono-hydroxylated products	0	0	0	0	0.0423367	0	5.58925	0	0	0	0	0
Tg19g01130	Scaffold_19	1104004	1108088	-	CYP706B1 Gossypium arboreum (cotton, Malvales) specialised sesquiterpenoid d-cadienene 8-hydroxylation; (-)-a-cubebene, (-)-a-muurolene, a-humulene, and, to a smaller extent, (-)-d-cadinene served as alternative substrates for (+)-d-cadinene-8-hydroxylase and were converted to mono-hydroxylated products	0.0334354	0.101851	0.198002	0.322641	2.37365	0.0621317	15.2387	0.785868	0.140495	0.152719	0.407695	0.419448
######
Tg19g01580	Scaffold_19	1758393	1762300	+	CYP706B1 Gossypium arboreum (cotton, Malvales) specialised sesquiterpenoid d-cadienene 8-hydroxylation; (-)-a-cubebene, (-)-a-muurolene, a-humulene, and, to a smaller extent, (-)-d-cadinene served as alternative substrates for (+)-d-cadinene-8-hydroxylase and were converted to mono-hydroxylated products	0.036432	0.0370067	0.0829737	0.078132	0.881952	0.0338517	7.58983	0.50947	0.0765379	0.166393	0.155493	0.159973
Tg19g01590	Scaffold_19	1763615	1765575	+	CYP706B1 Gossypium arboreum (cotton, Malvales) specialised sesquiterpenoid d-cadienene 8-hydroxylation; (-)-a-cubebene, (-)-a-muurolene, a-humulene, and, to a smaller extent, (-)-d-cadinene served as alternative substrates for (+)-d-cadinene-8-hydroxylase and were converted to mono-hydroxylated products	0	0	0	0	0	0	2.43264	0	0	0	0	0
######
Tg19g02650	Scaffold_19	3050132	3057131	-	CYP706B1 Gossypium arboreum (cotton, Malvales) specialised sesquiterpenoid d-cadienene 8-hydroxylation; (-)-a-cubebene, (-)-a-muurolene, a-humulene, and, to a smaller extent, (-)-d-cadinene served as alternative substrates for (+)-d-cadinene-8-hydroxylase and were converted to mono-hydroxylated products	0	0	0	0	0.0350551	0.171975	0.580459	2.19895	0	0	0	0
Tg19g02660	Scaffold_19	3082965	3084925	-	CYP706B1 Gossypium arboreum (cotton, Malvales) specialised sesquiterpenoid d-cadienene 8-hydroxylation; (-)-a-cubebene, (-)-a-muurolene, a-humulene, and, to a smaller extent, (-)-d-cadinene served as alternative substrates for (+)-d-cadinene-8-hydroxylase and were converted to mono-hydroxylated products	0.0440472	0	0	0	0.515317	0.559413	9.08847	5.87203	0	0	0	0
######
TgUn035g00010	Scaffold_Un035	11752	14589	+	CYP96A85 Sm_unknown	1.7561	0.0474174	0.233541	0.125026	0.868012	2.44365	15.4734	1.77587	0	0	0	0.0219378
TgUn035g00020	Scaffold_Un035	16005	19474	+	CYP96A85 Sm_unknown	2.81819	2.28128	3.67396	3.68815	0.325709	1.42326	5.37167	0.485919	3.66712	3.86183	1.66931	1.88819
######
TgUn216g00020	Scaffold_Un216	1633	3063	+	CYP82G1 Arabidopsis thaliana specialised terpenoid-derived cleavage of the diterpenoid (E,E)-geranyllinalool and the sesquiterpenoid (E)-nerolidol into the acyclic volatile C16-homoterpene 4,8,12-trimethyltrideca-1,3,7,11-tetraene (TMTT) and the C11-homoterpene 4,8-dimethyl-1,3,7-nonatriene (DMNT), respectively	0.192845	1.18413	0.701697	0.984292	0.0589247	0.04484	4.42139	0.861525	1.01133	0.70352	0.26493	0.72657
TgUn216g00030	Scaffold_Un216	5731	8866	+	CYP82G1 Arabidopsis thaliana specialised terpenoid-derived cleavage of the diterpenoid (E,E)-geranyllinalool and the sesquiterpenoid (E)-nerolidol into the acyclic volatile C16-homoterpene 4,8,12-trimethyltrideca-1,3,7,11-tetraene (TMTT) and the C11-homoterpene 4,8-dimethyl-1,3,7-nonatriene (DMNT), respectively	2.53281	4.81251	6.61558	4.97263	9.8603	1.59885	7.40644	5.52507	5.77119	3.53482	4.45927	5.30702
TgUn216g00050	Scaffold_Un216	12578	14810	+	CYP82G1 Arabidopsis thaliana specialised terpenoid-derived cleavage of the diterpenoid (E,E)-geranyllinalool and the sesquiterpenoid (E)-nerolidol into the acyclic volatile C16-homoterpene 4,8,12-trimethyltrideca-1,3,7,11-tetraene (TMTT) and the C11-homoterpene 4,8-dimethyl-1,3,7-nonatriene (DMNT), respectively	0.0436808	0.177639	1.31294	1.40552	0.186636	0.507398	15.0681	1.24782	0.366999	0.558495	0.159825	0.232932
######
TgUn241g00010	Scaffold_Un241	6572	9727	+	CYP96A85 Sm_unknown	1.92461	0.037842	0.288443	0.139807	1.12533	2.83478	18.8435	2.21669	0	0.0680511	0	0.0175252
TgUn241g00020	Scaffold_Un241	11264	14365	+	CYP96A85 Sm_unknown	2.2848	3.28907	2.88571	2.63683	0.400713	0.909021	4.86405	0.281313	2.93772	2.80649	1.7655	1.58157
######
TgUn265g00040	Scaffold_Un265	19591	24182	+	CYP96A85 Sm_unknown	0.216335	0.256361	0.213509	0.154652	15.0631	11.659	3.10632	13.1852	0	0	0	0
TgUn265g00050	Scaffold_Un265	31772	35413	+	CYP96A85 Sm_unknown	4.84864	4.56191	2.26998	1.98068	8.09066	8.28534	4.05574	4.64206	1.85595	1.14492	2.30059	1.70576
######
TgUn338g00020	Scaffold_Un338	9856	12096	+	CYP714A1 Arabidopsis thaliana general diterpenoid phytohormone GA inactivation of early GA intermediates; yeast expressed. Recombinant CYP714A1 protein catalyzes the conversion of GA12 to 16-carboxylated GA12 (16-carboxy-16,17-dihydro GA12), a previously unidentified GA metabolite. When GA12 was used as a substrate for CYP714A2, 12a-hydroxy GA12 (GA111) was produced as a major product and 13-hydr…	3.63396	0	0	0	0.28044	0.116444	6.0967	1.04404	0	0	0	0
TgUn338g00030	Scaffold_Un338	17075	19634	+	CYP714A1 Arabidopsis thaliana general diterpenoid phytohormone GA inactivation of early GA intermediates; yeast expressed. Recombinant CYP714A1 protein catalyzes the conversion of GA12 to 16-carboxylated GA12 (16-carboxy-16,17-dihydro GA12), a previously unidentified GA metabolite. When GA12 was used as a substrate for CYP714A2, 12a-hydroxy GA12 (GA111) was produced as a major product and 13-hydr…	0	0	0	0	0	0.171782	0.178451	0	0	0	0	0
######
TgUn456g00010	Scaffold_Un456	30	2413	-	TPS-b	1.66862	0.539398	0.10364	0.122001	2.80053	1.65619	0.0585713	0.617783	0.0398337	0	0	0.0356838
TgUn456g00020	Scaffold_Un456	8655	13396	-	TPS-b	0.0230866	0	0.0105164	0.111394	26.1772	0.219872	0.178276	1.51458	0	0	0.0633408	0
######
TgUn495g00010	Scaffold_Un495	5572	6716	-	CYP71D18 Ms_limonene-oxidase-mono	0.0785187	0	0	0.0843188	0.0959285	7.77526	0.0404448	0.338985	0.164782	0	0	0
TgUn495g00020	Scaffold_Un495	24209	28657	+	TPS-a	0.16345	0	0	0.0584592	0.0332641	0.126598	0.0280555	0.14594	0	0	0	0
######
TgUn750g00010	Scaffold_Un750	6284	7629	-	CYP71AQ1 Populus trichocarpa (poplar) specialised monoterpenoid geraniol/nerol 10-hydroxylase in the biosynthesis of the iridoid class of plant terpenes	0	0	0	0	0	0	0	0	0	0	0	0
TgUn750g00020	Scaffold_Un750	11201	13607	-	CYP71AH1 Nicotiana tabacum (tobacco) specialised monoterpenoid geraniol/nerol 10-hydroxylase in the biosynthesis of the iridoid class of plant terpenes	0.277009	0	0.0339546	0.30867	0.751324	0.121308	1.07601	4.77494	0.0783014	0	0.119419	0.0350987
######
